# Supplementary material for: N′-(4-Hydr­oxy-3-methoxy­benzyl­idene)-4-methoxy­benzohydrazide monohydrate
Source: Acta Crystallogr Sect E Struct Rep Online. 2009 Aug 29;65(Pt 9):o2301. doi: 10.1107/S1600536809034242 (PMC2970025; doi:10.1107/S1600536809034242)
Supplement: Supplementary file 2 [file e-65-o2301-Isup2.hkl]

# 
# h,k,l, Fc-squared, Fo-squared, sigma(Fo-squared) and status flag 
# 
data_I
_shelx_title ' P21n in P2(1)/n' 
_shelx_refln_list_code          4 
_shelx_F_calc_maximum      181.83 
_exptl_crystal_F_000       672.00 
_reflns_d_resolution_high  0.8032 
 
loop_ 
 _symmetry_equiv_pos_as_xyz 
 'x, y, z' 
 '-x+1/2, y+1/2, -z+1/2' 
 '-x, -y, -z' 
 'x-1/2, -y-1/2, z-1/2' 
 
_cell_length_a     7.9424 
_cell_length_b    21.2730 
_cell_length_c    10.2457 
_cell_angle_alpha  90.000 
_cell_angle_beta  106.596 
_cell_angle_gamma  90.000 
 
_shelx_F_squared_multiplier     1.000 
 
loop_ 
 _refln_index_h 
 _refln_index_k 
 _refln_index_l 
 _refln_F_squared_calc 
 _refln_F_squared_meas 
 _refln_F_squared_sigma 
 _refln_observed_status 
   2   0   0      916.24      844.65     14.62 o 
   4   0   0       17.57       24.51      2.19 o 
   6   0   0        1.29        0.54      1.29 o 
   8   0   0       33.56       25.89      5.79 o 
   1   1   0     9522.27     8245.20    136.29 o 
   2   1   0     5342.18     5055.05     28.14 o 
   3   1   0     2851.22     2966.12     27.61 o 
   4   1   0      592.04      620.43      6.92 o 
   5   1   0      550.06      601.45      7.51 o 
   6   1   0       10.98       13.37      1.60 o 
   7   1   0        5.19        3.64      1.37 o 
   8   1   0        2.78        1.22      2.15 o 
   9   1   0        0.04        3.34      2.69 o 
   0   2   0       20.72        6.70      0.61 o 
   1   2   0      825.83      850.60      8.58 o 
   2   2   0      510.75      438.70      5.26 o 
   3   2   0     1529.32     1459.30      9.50 o 
   4   2   0     1329.31     1325.67      9.66 o 
   5   2   0      620.90      607.85      6.49 o 
   6   2   0      106.19      103.16      3.33 o 
   7   2   0        0.13        0.41      1.38 o 
   8   2   0        1.28       -0.30      2.44 o 
   9   2   0        6.40        6.09      4.26 o 
   1   3   0     1296.81     1145.11      7.71 o 
   2   3   0     1555.83     1432.75     11.75 o 
   3   3   0        4.31        6.25      0.66 o 
   4   3   0       29.93       30.02      1.37 o 
   5   3   0        0.96        0.94      0.73 o 
   6   3   0       73.02       74.74      2.89 o 
   7   3   0      100.39      101.70      4.52 o 
   8   3   0        6.96        6.11      2.01 o 
   9   3   0        0.21       -2.13      3.35 o 
   0   4   0     3244.24     3321.65     27.02 o 
   1   4   0     1810.23     1743.39     11.05 o 
   2   4   0      102.72       91.56      3.90 o 
   3   4   0        0.77        1.33      0.66 o 
   4   4   0       14.83       18.67      1.14 o 
   5   4   0       20.38       21.37      1.69 o 
   6   4   0       16.40       19.24      2.21 o 
   7   4   0       20.54       21.90      2.63 o 
   8   4   0       38.75       36.10      4.16 o 
   9   4   0        0.79        1.45      2.25 o 
   1   5   0     1366.49     1309.93      7.92 o 
   2   5   0     2111.72     2081.76     12.18 o 
   3   5   0      878.75      924.46      7.94 o 
   4   5   0       44.08       47.28      1.63 o 
   5   5   0       57.12       58.46      2.36 o 
   6   5   0       91.65       94.59      4.06 o 
   7   5   0       53.73       50.89      3.62 o 
   8   5   0        0.28       -1.12      2.28 o 
   9   5   0        0.85        1.27      2.34 o 
   1   6   0       19.14       15.04      0.93 o 
   2   6   0     1637.44     1614.38     19.05 o 
   3   6   0      452.17      428.48      4.94 o 
   4   6   0        7.81        5.43      0.88 o 
   5   6   0       32.99       34.21      3.35 o 
   6   6   0      298.35      301.10      7.06 o 
   7   6   0       41.86       35.61      4.74 o 
   8   6   0       15.68       18.22      3.21 o 
   9   6   0        5.77        6.23      3.05 o 
   1   7   0     2351.63     2277.09     12.97 o 
   2   7   0       18.15       22.82      1.86 o 
   3   7   0      444.97      401.70      4.79 o 
   4   7   0      359.98      369.77      4.14 o 
   5   7   0      170.11      171.78      4.88 o 
   6   7   0      202.27      210.83      9.17 o 
   7   7   0       52.77       48.48      7.46 o 
   8   7   0        0.38        0.84      2.12 o 
   9   7   0        0.05        4.42      2.74 o 
   0   8   0      115.25       96.17      2.01 o 
   1   8   0      329.47      304.14      4.24 o 
   2   8   0       80.87       85.47      1.89 o 
   3   8   0       58.01       56.29      1.76 o 
   4   8   0      171.84      180.45      3.45 o 
   5   8   0      113.28      100.08      3.85 o 
   6   8   0       60.38       69.97      3.80 o 
   7   8   0      267.46      324.97     11.27 o 
   8   8   0        0.64        2.00      2.08 o 
   9   8   0        0.26       -0.89      2.41 o 
   1   9   0      163.78      171.04      2.12 o 
   2   9   0     1723.57     1805.69     16.87 o 
   3   9   0      210.42      195.84      3.16 o 
   4   9   0      310.59      296.75      6.02 o 
   5   9   0      369.57      352.55      7.26 o 
   6   9   0      329.41      313.20     24.97 o 
   7   9   0       45.33       51.37      4.68 o 
   8   9   0        5.41        8.41      2.70 o 
   0  10   0       68.26       81.88      2.07 o 
   1  10   0     2464.90     2527.14     20.29 o 
   2  10   0      206.79      210.83      3.18 o 
   3  10   0        5.27        8.79      2.07 o 
   4  10   0      406.95      416.73      7.32 o 
   5  10   0      160.85      174.88      5.97 o 
   6  10   0      190.92      192.10      7.45 o 
   7  10   0        3.80        3.65      2.19 o 
   8  10   0        6.35        4.24      2.48 o 
   1  11   0       54.52       60.00      1.54 o 
   2  11   0      716.18      838.00      7.29 o 
   3  11   0       26.03       36.32      1.69 o 
   4  11   0       37.71       38.78      2.53 o 
   5  11   0      434.15      398.47     10.15 o 
   6  11   0       39.41       49.26      4.54 o 
   7  11   0        2.81        7.59      2.56 o 
   8  11   0        1.39        1.13      2.47 o 
   0  12   0      563.21      504.56      5.74 o 
   1  12   0      194.81      177.57      2.64 o 
   2  12   0     1736.28     1700.33     12.05 o 
   3  12   0       34.54       43.08      3.40 o 
   4  12   0       58.01       56.15      2.66 o 
   5  12   0      208.50      204.63      7.37 o 
   6  12   0       72.51       68.88      8.07 o 
   7  12   0       19.29       16.19      3.33 o 
   8  12   0        3.10        5.62      2.85 o 
   1  13   0       51.79       47.58      1.37 o 
   2  13   0        7.61        9.15      1.05 o 
   3  13   0       68.70       77.67      2.42 o 
   4  13   0       74.11       78.30      7.92 o 
   5  13   0      125.72      131.72      5.08 o 
   6  13   0       95.02       94.04      5.90 o 
   7  13   0       26.55       28.21      4.16 o 
   8  13   0       15.94       12.07      3.50 o 
   0  14   0       72.24       66.98      2.41 o 
   1  14   0       64.32       72.20      1.71 o 
   2  14   0       68.64       71.81      2.27 o 
   3  14   0      269.21      267.47      4.34 o 
   4  14   0       55.64       65.15      3.63 o 
   5  14   0       54.91       53.72      7.61 o 
   6  14   0       14.77       17.35      3.29 o 
   7  14   0        0.20        0.76      2.15 o 
   8  14   0       51.99       56.62      7.00 o 
   1  15   0        1.18        1.37      0.56 o 
   2  15   0        0.21        1.38      0.75 o 
   3  15   0       55.73       54.09      2.62 o 
   4  15   0        2.98        1.50      1.38 o 
   5  15   0        0.37        3.52      3.35 o 
   6  15   0       23.01       21.15      3.37 o 
   7  15   0       16.55       22.85      3.98 o 
   0  16   0       40.69       37.67      2.13 o 
   1  16   0        2.97        5.19      0.88 o 
   2  16   0      235.88      250.73      7.32 o 
   3  16   0      123.27      123.45      4.60 o 
   4  16   0        1.03       -2.06      1.85 o 
   5  16   0        6.11        6.64      4.11 o 
   6  16   0        0.17        0.46      1.97 o 
   7  16   0        0.53        3.96      3.05 o 
   1  17   0        8.17        7.90      1.05 o 
   2  17   0       33.30       30.39      2.14 o 
   3  17   0        8.23        7.08      1.68 o 
   4  17   0        1.46        0.73      1.34 o 
   5  17   0       12.61        7.66      3.65 o 
   6  17   0       21.59       29.97      4.02 o 
   7  17   0        2.21        4.87      2.48 o 
   0  18   0      307.90      334.96      6.19 o 
   1  18   0        0.98        0.03      0.84 o 
   2  18   0        0.18        1.52      1.07 o 
   3  18   0       44.19       47.02      3.56 o 
   4  18   0       13.31        5.99      1.76 o 
   5  18   0        1.05        3.41      2.04 o 
   6  18   0       39.02       35.50      6.55 o 
   1  19   0      166.32      166.53      5.70 o 
   2  19   0        1.75        1.98      1.54 o 
   3  19   0       31.15       29.81      2.86 o 
   4  19   0        1.02        1.88      1.82 o 
   5  19   0        0.05       -1.46      1.52 o 
   6  19   0        0.18        0.96      2.12 o 
   0  20   0        0.85       -1.22      1.29 o 
   1  20   0        0.45        0.12      1.05 o 
   2  20   0       51.58       57.34      2.93 o 
   3  20   0        0.54       -0.36      1.28 o 
   4  20   0        7.66        3.90      2.34 o 
   5  20   0       10.45        7.64      2.48 o 
   6  20   0       17.52       19.73      5.48 o 
   1  21   0        0.64        0.43      1.34 o 
   2  21   0       26.20       28.31      2.73 o 
   3  21   0       19.68       14.30      3.23 o 
   4  21   0        4.70       -0.81      2.28 o 
   5  21   0        4.40        0.71      5.18 o 
   0  22   0        0.00       -0.30      2.44 o 
   1  22   0       26.57       23.95      2.63 o 
   2  22   0       56.29       61.94      4.28 o 
   3  22   0       11.88       11.72      2.19 o 
   4  22   0       37.59       33.36      4.10 o 
   5  22   0        0.69        1.62      2.25 o 
   1  23   0       11.34       17.60      3.29 o 
   2  23   0      121.74      124.59      6.72 o 
   3  23   0       53.54       63.19      4.17 o 
   4  23   0        0.05        0.68      1.90 o 
   0  24   0        6.01       11.57      4.26 o 
   1  24   0       91.14       98.89      6.45 o 
   2  24   0       30.09       39.77      4.46 o 
   3  24   0        0.52        6.45      1.87 o 
   1  25   0       27.35       38.28      5.03 o 
   2  25   0        1.41       -0.30      3.05 o 
   3  25   0        1.43       -0.25      2.25 o 
   0  26   0        0.00        1.22      3.05 o 
   1  26   0        2.49        0.00      3.05 o 
  -7   0   1      108.13       94.39      4.98 o 
  -5   0   1     1674.03     1855.31     21.27 o 
  -3   0   1      116.52       95.02      4.57 o 
  -1   0   1     5498.52     4867.81     54.21 o 
   3   0   1       17.23       23.15      1.75 o 
   5   0   1       29.74       34.58      3.81 o 
   7   0   1        7.97        2.44      3.05 o 
   9   0   1        0.16        2.74      3.35 o 
  -9   1   1        2.02       -2.13      3.35 o 
  -8   1   1       67.95       62.74      4.02 o 
  -7   1   1       11.90        9.78      1.59 o 
  -6   1   1       16.69       21.13      1.63 o 
  -5   1   1      771.11      832.68     11.09 o 
  -4   1   1        3.48        0.41      0.88 o 
  -3   1   1      178.16      195.30      8.83 o 
  -2   1   1      556.60      606.31      6.03 o 
  -1   1   1        0.50        2.32      0.35 o 
   0   1   1     3736.23     3409.96     28.48 o 
   1   1   1       29.00       37.89      2.13 o 
   2   1   1       40.89       56.19      1.42 o 
   3   1   1      278.31      253.03      3.69 o 
   4   1   1      275.34      272.59      4.37 o 
   5   1   1       85.61       83.15      2.90 o 
   6   1   1        0.35        0.76      0.93 o 
   7   1   1       29.68       32.88      2.95 o 
   8   1   1       14.47       12.71      3.21 o 
   9   1   1        6.39        3.30      2.99 o 
  -9   2   1        0.33        1.22      3.35 o 
  -8   2   1        0.59        0.47      1.61 o 
  -7   2   1        6.31        6.78      1.41 o 
  -6   2   1       18.73       17.12      1.49 o 
  -5   2   1        1.91        5.51      1.00 o 
  -4   2   1      111.03      105.92      2.72 o 
  -3   2   1      143.81      135.61      3.03 o 
  -2   2   1     1603.51     1582.85     12.17 o 
  -1   2   1     1457.06     1517.44     29.54 o 
   0   2   1      257.94      249.61      8.98 o 
   1   2   1    26677.81    23808.04    219.20 o 
   2   2   1      260.79      274.31      3.49 o 
   3   2   1       76.94       69.45      2.11 o 
   4   2   1        8.27       13.87      1.28 o 
   5   2   1       44.71       44.66      2.13 o 
   6   2   1        4.01        2.56      1.28 o 
   7   2   1       85.62       91.10      9.41 o 
   8   2   1        7.39        1.98      2.58 o 
   9   2   1        7.99        5.74      3.81 o 
  -9   3   1       89.34       89.53      6.07 o 
  -8   3   1       16.61       13.40      3.65 o 
  -7   3   1        1.56       -0.52      1.24 o 
  -6   3   1        2.47        2.59      1.08 o 
  -5   3   1       15.56       15.34      2.42 o 
  -4   3   1       31.18       27.60      1.80 o 
  -3   3   1     1045.66     1068.55      8.75 o 
  -2   3   1      818.72      754.13      6.95 o 
  -1   3   1      981.37     1021.76      8.43 o 
   0   3   1      948.48      967.29     13.10 o 
   1   3   1      555.97      529.84      4.70 o 
   2   3   1     2215.93     2161.55     14.77 o 
   3   3   1      237.67      219.46      4.37 o 
   4   3   1       65.56       65.99      1.75 o 
   5   3   1      192.13      207.29      7.03 o 
   6   3   1      198.65      208.65      7.76 o 
   7   3   1       25.37       24.11      3.10 o 
   8   3   1        0.16       -1.49      1.73 o 
   9   3   1        1.52        6.40      3.96 o 
  -9   4   1        1.91        1.30      2.25 o 
  -8   4   1        0.82        2.62      2.13 o 
  -7   4   1       15.99       13.38      2.95 o 
  -6   4   1       69.27       68.21      3.03 o 
  -5   4   1      168.82      182.43      3.95 o 
  -4   4   1      419.43      480.62      6.86 o 
  -3   4   1       59.33       58.80      1.83 o 
  -2   4   1        2.81        2.06      0.59 o 
  -1   4   1      528.48      601.86      8.82 o 
   0   4   1      439.98      395.62      5.89 o 
   1   4   1     3122.69     3043.62     18.05 o 
   2   4   1      400.96      379.54      4.50 o 
   3   4   1     2006.32     1976.62     13.77 o 
   4   4   1      200.46      201.26      4.26 o 
   5   4   1       14.30       18.89      1.63 o 
   6   4   1        5.11        4.64      1.56 o 
   7   4   1       41.54       42.90      3.41 o 
   8   4   1        0.38        0.02      1.60 o 
   9   4   1        5.54       10.96      5.18 o 
  -9   5   1       10.77        3.15      3.05 o 
  -8   5   1       14.59       17.07      4.57 o 
  -7   5   1        2.02        2.04      1.75 o 
  -6   5   1       83.19       83.23      3.85 o 
  -5   5   1       24.01       32.70      1.98 o 
  -4   5   1      332.96      331.71      4.86 o 
  -3   5   1     1316.42     1277.75     13.95 o 
  -2   5   1     2206.12     2263.06     19.92 o 
  -1   5   1     1237.96     1254.72      7.70 o 
   0   5   1     1126.99     1132.76     10.16 o 
   1   5   1      889.46      816.08      7.65 o 
   2   5   1      157.63      153.64      2.84 o 
   3   5   1      324.76      366.70      5.14 o 
   4   5   1       34.75       31.51      2.64 o 
   5   5   1        0.36        1.10      1.11 o 
   6   5   1      317.90      358.16      7.73 o 
   7   5   1      196.07      214.26      6.59 o 
   8   5   1        1.08        1.83      1.88 o 
   9   5   1        0.54        4.57      4.26 o 
  -9   6   1        1.05       -0.30      2.12 o 
  -8   6   1        1.64        1.46      2.03 o 
  -7   6   1      129.41      130.47      6.70 o 
  -6   6   1       62.87       61.29      3.45 o 
  -5   6   1        2.83        2.60      0.95 o 
  -4   6   1       30.91       25.22      1.57 o 
  -3   6   1      235.47      260.09      3.82 o 
  -2   6   1       89.45      117.54      2.33 o 
  -1   6   1      383.36      392.78      2.96 o 
   0   6   1      508.19      487.74      4.04 o 
   1   6   1      338.00      303.58      3.19 o 
   2   6   1       39.66       41.58      1.92 o 
   3   6   1        7.97        7.25      1.01 o 
   4   6   1       58.02       60.01      4.52 o 
   5   6   1        0.05        0.17      1.03 o 
   6   6   1       46.85       48.81      3.34 o 
   7   6   1       21.32       23.47      2.86 o 
   8   6   1       60.15       64.96     11.73 o 
  -9   7   1       18.42       16.98      7.46 o 
  -8   7   1        1.67        5.48      2.19 o 
  -7   7   1       13.88       11.86      2.63 o 
  -6   7   1      184.79      181.17      6.88 o 
  -5   7   1       30.86       31.30      1.95 o 
  -4   7   1       31.95       29.69      1.62 o 
  -3   7   1        0.24       -0.17      0.99 o 
  -2   7   1     1534.72     1468.58     10.54 o 
  -1   7   1     1295.62     1310.92     12.30 o 
   0   7   1      146.70      159.29      2.25 o 
   1   7   1      159.42      171.83      2.43 o 
   2   7   1      366.47      381.62      6.60 o 
   3   7   1      478.71      504.35      6.37 o 
   4   7   1      322.68      301.87      5.23 o 
   5   7   1      116.06      131.40      4.47 o 
   6   7   1       51.42       45.95      3.32 o 
   7   7   1       94.15       96.91      5.30 o 
   8   7   1        8.06        3.95      2.41 o 
  -9   8   1        2.40        2.74      2.63 o 
  -8   8   1        1.24        0.81      1.75 o 
  -7   8   1       44.54       39.20      7.46 o 
  -6   8   1       51.56       54.03      4.41 o 
  -5   8   1      223.66      229.55      5.59 o 
  -4   8   1        4.67        3.58      0.89 o 
  -3   8   1       42.32       48.14      1.75 o 
  -2   8   1       44.95       47.09      1.41 o 
  -1   8   1      351.14      359.41      3.14 o 
   0   8   1     1337.44     1364.05      9.78 o 
   1   8   1     1712.94     1631.27     12.83 o 
   2   8   1      527.00      618.22     10.41 o 
   3   8   1       49.83       48.05      1.56 o 
   4   8   1       73.40       78.77      4.88 o 
   5   8   1       14.75       19.60      2.32 o 
   6   8   1       14.14       14.70      2.96 o 
   7   8   1       74.98       77.28      7.46 o 
   8   8   1        1.12        1.11      2.12 o 
  -9   9   1        5.28        4.42      2.90 o 
  -8   9   1        0.91        1.87      2.19 o 
  -7   9   1      356.95      366.55     10.93 o 
  -6   9   1      128.57      121.64     14.01 o 
  -5   9   1      107.35      107.89      6.40 o 
  -4   9   1       15.51       21.84      1.44 o 
  -3   9   1      318.53      317.83      5.49 o 
  -2   9   1        5.35        4.62      1.14 o 
  -1   9   1       78.66       87.59      1.57 o 
   0   9   1       49.01       33.60      1.10 o 
   1   9   1      616.66      695.94      5.65 o 
   2   9   1      228.58      256.78      3.54 o 
   3   9   1       62.74       66.46      2.47 o 
   4   9   1      283.63      267.24      5.14 o 
   5   9   1      137.69      131.79      4.59 o 
   6   9   1        0.78        0.80      1.38 o 
   7   9   1        3.06        5.13      2.19 o 
   8   9   1        1.50        1.22      2.44 o 
  -8  10   1       10.59        7.84      2.90 o 
  -7  10   1        0.30        1.22      2.15 o 
  -6  10   1       57.63       54.72     10.66 o 
  -5  10   1       78.68       77.41      3.91 o 
  -4  10   1      153.79      151.60      3.35 o 
  -3  10   1      839.08      861.08      8.35 o 
  -2  10   1     1273.91     1318.72      9.49 o 
  -1  10   1       62.89       55.11      1.22 o 
   0  10   1      270.04      268.98      2.97 o 
   1  10   1       95.38       98.63      2.16 o 
   2  10   1      452.18      503.97      6.51 o 
   3  10   1        8.98       10.15      1.16 o 
   4  10   1        6.50        4.51      1.16 o 
   5  10   1      229.36      221.94      6.01 o 
   6  10   1       14.04       17.12      2.99 o 
   7  10   1        2.79        2.44      1.94 o 
   8  10   1        0.12       -0.70      2.19 o 
  -8  11   1       13.82        9.24      2.46 o 
  -7  11   1       37.06       42.07      3.76 o 
  -6  11   1      485.02      466.52      9.85 o 
  -5  11   1      615.03      634.26     26.34 o 
  -4  11   1      149.13      146.25      5.73 o 
  -3  11   1      372.74      363.19      5.00 o 
  -2  11   1     1554.42     1566.75     10.97 o 
  -1  11   1     1147.52     1159.75      6.73 o 
   0  11   1       29.97       31.04      1.15 o 
   1  11   1      193.93      209.36      2.64 o 
   2  11   1      474.36      453.48      5.16 o 
   3  11   1       46.22       40.68      3.34 o 
   4  11   1       85.79       79.54      3.07 o 
   5  11   1       13.13       13.72      2.65 o 
   6  11   1        3.45        2.19      2.74 o 
   7  11   1        0.11        0.18      1.82 o 
   8  11   1        2.23        0.54      2.25 o 
  -8  12   1        0.52       -1.68      2.15 o 
  -7  12   1      271.66      272.13     18.12 o 
  -6  12   1      104.49      107.12      6.13 o 
  -5  12   1       58.24       63.98      4.63 o 
  -4  12   1      505.54      485.42     13.13 o 
  -3  12   1        5.28        7.46      1.62 o 
  -2  12   1      138.81      134.76      2.72 o 
  -1  12   1      229.99      219.48      4.03 o 
   0  12   1      176.84      197.82      2.62 o 
   1  12   1        1.83        1.69      0.48 o 
   2  12   1       47.81       53.67      2.20 o 
   3  12   1        1.16        2.51      1.02 o 
   4  12   1        1.89        3.49      1.25 o 
   5  12   1       15.32       14.92      2.77 o 
   6  12   1        0.50       -0.63      1.80 o 
   7  12   1        0.91        0.06      2.03 o 
   8  12   1       37.72       48.67      5.33 o 
  -8  13   1       45.96       46.24      5.11 o 
  -7  13   1       12.22        7.61      2.77 o 
  -6  13   1      137.19      153.54      7.10 o 
  -5  13   1       63.71       73.99      5.18 o 
  -4  13   1      332.90      318.40      6.40 o 
  -3  13   1        3.36        1.59      1.31 o 
  -2  13   1        3.75        4.48      0.75 o 
  -1  13   1      788.75      790.30      8.29 o 
   0  13   1       39.30       46.72      1.39 o 
   1  13   1       33.33       36.63      1.73 o 
   2  13   1       12.87       14.30      1.19 o 
   3  13   1      146.18      145.63      3.47 o 
   4  13   1        0.40        0.16      1.06 o 
   5  13   1       11.60        9.66      3.65 o 
   6  13   1        8.57        5.36      4.26 o 
   7  13   1        2.62       -0.77      1.97 o 
  -8  14   1        7.96        9.16      2.90 o 
  -7  14   1        6.66       16.36      3.65 o 
  -6  14   1        0.93        2.60      2.25 o 
  -5  14   1        7.76        6.49      2.04 o 
  -4  14   1      239.69      231.37      7.50 o 
  -3  14   1       13.04       12.08      1.54 o 
  -2  14   1      140.64      149.61      2.78 o 
  -1  14   1      559.70      552.85      5.16 o 
   0  14   1       62.13       59.38      1.76 o 
   1  14   1       87.05       87.48      2.35 o 
   2  14   1        2.72        2.58      0.86 o 
   3  14   1      699.70      690.18     10.95 o 
   4  14   1      303.97      269.81      5.70 o 
   5  14   1        3.06        2.06      1.90 o 
   6  14   1       38.17       48.57      4.76 o 
   7  14   1        3.56        4.77      2.70 o 
  -7  15   1       17.28       25.53      6.85 o 
  -6  15   1        0.24        1.13      2.12 o 
  -5  15   1        2.48       -0.57      4.11 o 
  -4  15   1       48.10       42.76      3.86 o 
  -3  15   1       11.98       10.66      1.44 o 
  -2  15   1       14.25       19.36      1.75 o 
  -1  15   1        1.83        2.27      0.65 o 
   0  15   1        3.50        3.73      0.65 o 
   1  15   1       18.45       18.64      1.40 o 
   2  15   1       34.75       32.74      1.78 o 
   3  15   1       96.30       85.86      3.27 o 
   4  15   1       67.22       67.04      3.81 o 
   5  15   1       59.07       61.51      3.99 o 
   6  15   1       48.20       40.88      7.46 o 
   7  15   1       38.10       62.36     11.88 o 
  -7  16   1       35.09       28.62      4.20 o 
  -6  16   1        2.11       -0.15      1.94 o 
  -5  16   1        7.78        3.69      2.28 o 
  -4  16   1        4.44        2.05      3.81 o 
  -3  16   1       32.04       35.08      2.32 o 
  -2  16   1        3.60        2.64      1.05 o 
  -1  16   1        1.59        0.59      0.64 o 
   0  16   1        5.59        7.52      0.87 o 
   1  16   1      109.29      101.26      3.03 o 
   2  16   1        1.01       -0.04      0.81 o 
   3  16   1        6.23        5.34      1.36 o 
   4  16   1       28.28       33.10      3.83 o 
   5  16   1       43.73       43.03      4.38 o 
   6  16   1       31.14       39.69      4.46 o 
   7  16   1       44.71       50.37      5.37 o 
  -7  17   1       23.38       42.07      5.48 o 
  -6  17   1       29.65       27.15      3.88 o 
  -5  17   1        0.29       -1.64      1.52 o 
  -4  17   1        6.64        8.82      2.59 o 
  -3  17   1      116.58      109.51      3.63 o 
  -2  17   1       38.76       40.90      2.74 o 
  -1  17   1       45.43       44.78      2.44 o 
   0  17   1       65.34       60.87      2.02 o 
   1  17   1      117.62      115.65      2.78 o 
   2  17   1        9.15       11.04      1.41 o 
   3  17   1        0.09        1.00      1.21 o 
   4  17   1       34.12       24.08      2.68 o 
   5  17   1       31.23       29.09      3.65 o 
   6  17   1        4.40        3.90      2.25 o 
  -7  18   1        8.41        9.80      3.15 o 
  -6  18   1        2.35        1.97      1.97 o 
  -5  18   1        2.92        8.80      5.18 o 
  -4  18   1        0.49        2.08      1.82 o 
  -3  18   1        4.81        2.16      1.10 o 
  -2  18   1       29.11       26.12      2.09 o 
  -1  18   1       74.08       77.08      3.25 o 
   0  18   1        0.08        0.52      0.84 o 
   1  18   1       37.18       37.28      1.82 o 
   2  18   1       22.41       20.94      1.99 o 
   3  18   1        7.83        2.11      1.38 o 
   4  18   1        1.05       -0.55      1.57 o 
   5  18   1        9.19       11.88      2.85 o 
   6  18   1        9.67        9.62      4.87 o 
  -6  19   1       27.85       36.82      4.84 o 
  -5  19   1        2.93        3.09      2.04 o 
  -4  19   1        8.04        4.84      3.35 o 
  -3  19   1        2.64        2.00      3.05 o 
  -2  19   1        2.66        3.03      1.13 o 
  -1  19   1      127.18      127.48     10.02 o 
   0  19   1       20.29       14.94      1.44 o 
   1  19   1       26.19       26.12      1.68 o 
   2  19   1       77.59       73.68      3.80 o 
   3  19   1        0.63       -0.41      1.17 o 
   4  19   1       37.75       31.15      3.13 o 
   5  19   1        1.28        1.31      2.19 o 
   6  19   1       29.65       37.23      4.61 o 
  -6  20   1        0.56       -0.67      2.03 o 
  -5  20   1        0.00       -0.72      1.82 o 
  -4  20   1        0.74       -0.97      1.52 o 
  -3  20   1      130.44      144.25     11.12 o 
  -2  20   1       91.27       96.00      3.56 o 
  -1  20   1        0.30        0.69      1.14 o 
   0  20   1       11.02        9.73      1.81 o 
   1  20   1       15.16       18.39      1.84 o 
   2  20   1        6.58        2.37      1.38 o 
   3  20   1       65.53       61.19      3.88 o 
   4  20   1        2.49        0.43      1.48 o 
   5  20   1        7.82        5.08      2.41 o 
  -5  21   1        6.76        5.30      3.65 o 
  -4  21   1        1.03       -0.77      1.82 o 
  -3  21   1        0.44        1.68      1.72 o 
  -2  21   1      106.44      105.36      3.84 o 
  -1  21   1      464.03      520.84      9.82 o 
   0  21   1        0.86        2.32      1.56 o 
   1  21   1        4.60        2.97      1.28 o 
   2  21   1       76.41       81.79      4.15 o 
   3  21   1       13.67       13.47      2.35 o 
   4  21   1        7.74        7.00      1.99 o 
   5  21   1        5.80        2.83      2.31 o 
  -5  22   1        1.18        3.16      2.41 o 
  -4  22   1        3.58        0.67      1.97 o 
  -3  22   1       44.48       47.60      6.70 o 
  -2  22   1       17.70       22.35      2.80 o 
  -1  22   1      226.73      228.97      6.58 o 
   0  22   1      149.02      148.32      5.31 o 
   1  22   1        0.60        0.88      1.90 o 
   2  22   1       19.38       21.12      2.52 o 
   3  22   1        2.53        0.57      1.43 o 
   4  22   1        0.01       -2.20      1.56 o 
  -4  23   1       20.38       18.38      4.26 o 
  -3  23   1        8.03        8.05      2.19 o 
  -2  23   1       78.65       83.12      7.26 o 
  -1  23   1        0.20        4.37      1.69 o 
   0  23   1       89.50      100.41      6.23 o 
   1  23   1        0.00        3.05      3.05 o 
   2  23   1        1.46        0.25      2.89 o 
   3  23   1        2.24        0.80      1.56 o 
   4  23   1        3.74        1.22      1.78 o 
  -4  24   1        6.22        7.07      5.18 o 
  -3  24   1        1.30       -1.52      2.74 o 
  -2  24   1        1.26        1.37      2.28 o 
  -1  24   1       14.12       18.37      3.50 o 
   0  24   1        3.94        2.61      3.05 o 
   1  24   1        0.51       -0.30      2.74 o 
   2  24   1       68.13       72.08      5.18 o 
   3  24   1       69.73       57.47      4.20 o 
  -3  25   1       10.93       15.23      4.57 o 
  -2  25   1       15.76       12.79      4.57 o 
  -1  25   1       26.19       30.80      4.16 o 
   0  25   1        7.55        5.56      2.48 o 
   1  25   1      114.43      124.26     10.96 o 
   2  25   1       37.19       48.12      8.22 o 
  -1  26   1        0.05       -1.85      1.82 o 
   0  26   1       18.75       17.25      5.18 o 
   1  26   1       68.40       85.58      9.75 o 
  -8   0   2        0.50        2.01      1.82 o 
  -6   0   2        3.32        2.74      2.28 o 
  -4   0   2       19.34       14.01      2.44 o 
  -2   0   2       99.93      117.49      3.96 o 
   0   0   2     1200.80      972.16     13.71 o 
   2   0   2      329.05      341.35      5.52 o 
   4   0   2        5.22        5.44      1.46 o 
   6   0   2       14.12       15.15      2.35 o 
   8   0   2       64.09       71.57      8.83 o 
  -8   1   2       50.87       53.78      3.49 o 
  -7   1   2       41.98       39.29      2.06 o 
  -6   1   2       54.13       53.79      2.58 o 
  -5   1   2      249.99      226.51      9.03 o 
  -4   1   2      590.81      669.46     11.42 o 
  -3   1   2      181.72      169.11      3.39 o 
  -2   1   2     2826.48     2719.75     27.50 o 
  -1   1   2      227.14      177.36      2.16 o 
   0   1   2     4688.13     4480.79     57.11 o 
   1   1   2       96.21      133.90      4.11 o 
   2   1   2       60.28       50.42      1.29 o 
   3   1   2      437.09      445.11      5.35 o 
   4   1   2       35.09       37.25      1.87 o 
   5   1   2       56.19       45.73      2.21 o 
   6   1   2        1.05        0.59      1.24 o 
   7   1   2       32.40       28.98      6.55 o 
   8   1   2       24.70       24.67      4.29 o 
  -9   2   2       93.24       91.55      5.98 o 
  -8   2   2        5.73        8.36      2.47 o 
  -7   2   2        0.68        0.43      1.08 o 
  -6   2   2       18.30       13.94      1.66 o 
  -5   2   2       83.77       77.39      3.03 o 
  -4   2   2     1820.57     2073.54     17.57 o 
  -3   2   2     2993.87     2917.16     46.29 o 
  -2   2   2     1367.33     1314.84     18.10 o 
  -1   2   2      204.02      192.39      2.53 o 
   0   2   2     1171.77     1170.04      9.26 o 
   1   2   2     2478.75     2446.56     15.04 o 
   2   2   2        0.44        3.64      0.52 o 
   3   2   2      910.08      907.60      7.07 o 
   4   2   2        0.75       -0.95      0.66 o 
   5   2   2       16.04       16.42      1.52 o 
   6   2   2       87.91       95.61      4.20 o 
   7   2   2       48.36       49.21      3.62 o 
   8   2   2        7.74       11.37      3.33 o 
  -9   3   2        2.95       -0.15      3.35 o 
  -8   3   2        8.36        3.77      2.04 o 
  -7   3   2      158.64      146.45      4.79 o 
  -6   3   2        0.34        0.73      0.97 o 
  -5   3   2       57.21       63.92      2.82 o 
  -4   3   2     2532.33     2713.64     21.44 o 
  -3   3   2      167.43      163.97      3.27 o 
  -2   3   2     5267.68     5180.67     35.04 o 
  -1   3   2      907.82      888.85      9.08 o 
   0   3   2     4981.62     4528.68     29.48 o 
   1   3   2    32643.87    29542.36    157.68 o 
   2   3   2       33.64       25.46      0.99 o 
   3   3   2      217.47      225.75      3.16 o 
   4   3   2      163.67      176.61      3.51 o 
   5   3   2       11.77       12.09      3.71 o 
   6   3   2        8.80       11.78      2.05 o 
   7   3   2       27.75       24.65      2.81 o 
   8   3   2       27.42       18.01      4.09 o 
  -9   4   2        1.16       -0.30      1.97 o 
  -8   4   2        5.47        3.35      2.15 o 
  -7   4   2       21.95       32.57      3.66 o 
  -6   4   2       21.79       22.81      2.59 o 
  -5   4   2       13.43       15.07      1.47 o 
  -4   4   2        0.66        4.21      1.03 o 
  -3   4   2     1010.02     1024.25      9.54 o 
  -2   4   2     1278.79     1195.11     10.83 o 
  -1   4   2     8690.15     8297.19    125.33 o 
   0   4   2    33062.25    29736.86    201.49 o 
   1   4   2    12153.46    11437.44     65.46 o 
   2   4   2      696.34      693.32      6.74 o 
   3   4   2      611.05      633.98      5.64 o 
   4   4   2      111.47      128.27      2.64 o 
   5   4   2       55.61       57.63      5.29 o 
   6   4   2        0.36        2.55      1.61 o 
   7   4   2       93.64      103.50      4.83 o 
   8   4   2        2.97        1.07      2.37 o 
  -9   5   2        1.13        1.38      2.34 o 
  -8   5   2       77.90       74.30      5.37 o 
  -7   5   2        6.59       10.36      2.47 o 
  -6   5   2        2.33        0.80      1.02 o 
  -5   5   2        0.00       -0.45      0.81 o 
  -4   5   2      635.66      665.29      8.37 o 
  -3   5   2      764.63      706.32     17.65 o 
  -2   5   2       88.97       76.87      2.40 o 
  -1   5   2     1735.50     1676.71     19.72 o 
   0   5   2     4971.82     4785.02     26.91 o 
   1   5   2      618.31      582.50      5.80 o 
   2   5   2       32.57       28.41      2.27 o 
   3   5   2     2348.92     2314.08     16.88 o 
   4   5   2      193.06      201.06      4.27 o 
   5   5   2      672.56      697.40     10.57 o 
   6   5   2      201.70      195.70      5.95 o 
   7   5   2       56.27       55.93      3.79 o 
   8   5   2       85.48      103.01      6.22 o 
  -9   6   2        6.12        5.94      3.20 o 
  -8   6   2       28.25       33.23      5.94 o 
  -7   6   2        3.31        9.06      2.47 o 
  -6   6   2      109.05      112.34      4.08 o 
  -5   6   2       51.54       48.70      2.17 o 
  -4   6   2      719.45      739.41     10.97 o 
  -3   6   2      150.80      164.09      4.43 o 
  -2   6   2      349.44      345.09      5.59 o 
  -1   6   2      217.03      219.24      3.10 o 
   0   6   2      950.97      884.37     14.88 o 
   1   6   2      321.10      333.87      4.21 o 
   2   6   2      646.09      660.62      6.92 o 
   3   6   2       66.13       85.74      2.60 o 
   4   6   2      251.75      268.32      4.99 o 
   5   6   2      406.67      417.96      8.14 o 
   6   6   2        2.23        2.64      1.53 o 
   7   6   2       12.92       14.84      2.42 o 
   8   6   2       16.23       19.11      3.64 o 
  -9   7   2       13.40       15.66      3.69 o 
  -8   7   2        4.18        2.51      2.25 o 
  -7   7   2       25.42       20.69      3.23 o 
  -6   7   2      131.61      123.20      6.09 o 
  -5   7   2       61.23       48.01      3.35 o 
  -4   7   2       31.79       28.42      1.71 o 
  -3   7   2       19.34       18.98      1.54 o 
  -2   7   2       67.81       80.88      2.55 o 
  -1   7   2        3.93        3.31      1.36 o 
   0   7   2     1234.72     1252.03      9.27 o 
   1   7   2      576.31      602.66      6.11 o 
   2   7   2     3890.92     3914.93     33.54 o 
   3   7   2      103.26       83.61      3.96 o 
   4   7   2      143.85      131.71      3.63 o 
   5   7   2      476.32      438.80      8.39 o 
   6   7   2       45.49       49.26      3.48 o 
   7   7   2       73.41       76.74      4.38 o 
   8   7   2        7.94       12.48      2.99 o 
  -9   8   2        4.32        0.83      2.47 o 
  -8   8   2       12.67        9.01      2.27 o 
  -7   8   2       75.74       81.14      4.44 o 
  -6   8   2      431.13      440.92     27.26 o 
  -5   8   2       59.67       59.46      2.95 o 
  -4   8   2       36.03       40.70      1.93 o 
  -3   8   2      130.63      146.09      2.71 o 
  -2   8   2     1863.79     2010.16     14.16 o 
  -1   8   2      624.89      610.31      7.16 o 
   0   8   2      129.33      151.28      2.32 o 
   1   8   2     1378.08     1407.19     11.47 o 
   2   8   2       71.58       80.06      2.44 o 
   3   8   2      235.23      241.46      4.54 o 
   4   8   2        1.98        3.48      1.05 o 
   5   8   2       12.59       15.88      2.74 o 
   6   8   2      226.67      219.99      6.44 o 
   7   8   2        0.26        0.88      1.64 o 
   8   8   2        0.75        1.32      2.25 o 
  -9   9   2        2.61        7.04      2.85 o 
  -8   9   2        3.51        2.67      2.25 o 
  -7   9   2        0.18        2.13      2.15 o 
  -6   9   2        7.65        8.71      3.50 o 
  -5   9   2      377.05      393.62      7.26 o 
  -4   9   2      189.58      194.41      4.70 o 
  -3   9   2        1.69       -0.55      0.75 o 
  -2   9   2      655.30      654.19      6.09 o 
  -1   9   2       41.36       35.71      1.38 o 
   0   9   2      923.40      892.80     10.28 o 
   1   9   2      309.05      305.92      5.25 o 
   2   9   2       18.83       21.19      1.16 o 
   3   9   2      128.06      128.52      3.38 o 
   4   9   2       33.10       24.93      2.00 o 
   5   9   2       23.87       21.75      2.49 o 
   6   9   2      181.53      189.05      9.03 o 
   7   9   2       19.12       20.60      2.82 o 
   8   9   2        0.03        1.00      2.19 o 
  -9  10   2        6.78        2.13      3.65 o 
  -8  10   2        4.51        1.52      2.74 o 
  -7  10   2      188.98      213.99      8.29 o 
  -6  10   2      368.44      371.93     10.33 o 
  -5  10   2        0.18        0.43      1.21 o 
  -4  10   2       30.66       21.49      2.33 o 
  -3  10   2      320.47      353.59      5.05 o 
  -2  10   2     1123.16     1190.18     11.00 o 
  -1  10   2      212.28      206.88      3.65 o 
   0  10   2      110.43      102.22      2.07 o 
   1  10   2      138.67      150.14      4.48 o 
   2  10   2      472.59      493.35      5.72 o 
   3  10   2       25.43       27.11      2.73 o 
   4  10   2       35.08       34.06      2.21 o 
   5  10   2        1.18       -1.39      0.93 o 
   6  10   2       22.81       17.97      4.23 o 
   7  10   2        0.45        1.64      2.12 o 
   8  10   2        1.81       -1.03      2.08 o 
  -8  11   2        0.65       -2.91      1.94 o 
  -7  11   2      129.14      140.12     19.19 o 
  -6  11   2      119.01      139.72      6.63 o 
  -5  11   2      303.48      299.45      8.10 o 
  -4  11   2       30.23       33.91      2.54 o 
  -3  11   2      221.31      241.66      5.23 o 
  -2  11   2       39.80       44.31      2.07 o 
  -1  11   2        0.78        1.08      0.54 o 
   0  11   2       14.48       18.44      1.32 o 
   1  11   2        1.10        0.75      0.56 o 
   2  11   2       72.19       85.66      2.46 o 
   3  11   2       34.68       31.06      3.25 o 
   4  11   2       91.14       92.95      3.37 o 
   5  11   2        0.73        1.48      1.16 o 
   6  11   2        2.79        1.87      1.79 o 
   7  11   2        3.43        3.74      2.25 o 
   8  11   2       20.14       18.23      3.81 o 
  -8  12   2       35.92       29.40      4.38 o 
  -7  12   2       89.08      109.53      6.67 o 
  -6  12   2      335.80      347.75     10.23 o 
  -5  12   2      492.26      485.72     12.49 o 
  -4  12   2      106.12      115.52      4.26 o 
  -3  12   2      178.99      192.40      4.77 o 
  -2  12   2       71.17       82.08      2.20 o 
  -1  12   2      450.96      453.88      5.00 o 
   0  12   2      208.61      214.37      3.63 o 
   1  12   2       85.66       83.97      2.06 o 
   2  12   2        2.29        1.53      0.75 o 
   3  12   2       19.80       21.26      1.86 o 
   4  12   2       78.67       94.43      3.43 o 
   5  12   2       11.15        9.91      1.73 o 
   6  12   2       16.93       12.09      2.77 o 
   7  12   2        0.64        1.14      3.81 o 
  -8  13   2        9.25        7.95      6.24 o 
  -7  13   2       67.29       62.50      5.59 o 
  -6  13   2        0.10        1.64      1.97 o 
  -5  13   2      407.50      415.25     14.47 o 
  -4  13   2      267.48      266.22      5.99 o 
  -3  13   2       60.77       58.52      2.91 o 
  -2  13   2      143.11      139.54      3.91 o 
  -1  13   2      569.06      562.84      5.47 o 
   0  13   2     1127.85     1131.04     12.20 o 
   1  13   2       27.47       29.90      1.57 o 
   2  13   2       13.18       16.81      1.85 o 
   3  13   2       35.48       33.29      2.21 o 
   4  13   2        6.88        8.77      1.58 o 
   5  13   2       30.57       29.24      2.45 o 
   6  13   2        0.12        2.01      2.03 o 
   7  13   2        1.98        6.41      3.50 o 
  -8  14   2       20.51       23.06      4.57 o 
  -7  14   2        2.97        4.30      2.56 o 
  -6  14   2      297.53      303.12     17.36 o 
  -5  14   2        8.07        9.00      6.55 o 
  -4  14   2       71.55       69.03      6.34 o 
  -3  14   2        0.96        2.74      1.23 o 
  -2  14   2        9.55       13.35      1.64 o 
  -1  14   2      515.90      536.93      5.46 o 
   0  14   2       23.79       19.54      1.48 o 
   1  14   2        0.72       -0.72      0.63 o 
   2  14   2       19.61       21.54      1.62 o 
   3  14   2       43.74       39.23      2.41 o 
   4  14   2       50.68       54.89      3.00 o 
   5  14   2        0.64        0.89      1.42 o 
   6  14   2        1.91        1.04      2.03 o 
   7  14   2        3.15        4.70      4.87 o 
  -8  15   2       14.24       13.58      3.55 o 
  -7  15   2       13.24       15.85      4.42 o 
  -6  15   2      123.24      128.42      6.80 o 
  -5  15   2      229.88      238.84     10.05 o 
  -4  15   2      281.91      319.80      6.88 o 
  -3  15   2      232.72      243.76      8.50 o 
  -2  15   2       22.64       21.09      1.99 o 
  -1  15   2      518.63      526.50      5.75 o 
   0  15   2      154.49      161.02      3.24 o 
   1  15   2       44.87       43.25      1.90 o 
   2  15   2      150.92      161.95      4.08 o 
   3  15   2       20.77       16.06      1.83 o 
   4  15   2        5.22        3.03      1.26 o 
   5  15   2        2.30        0.51      1.36 o 
   6  15   2        2.00        1.57      2.08 o 
   7  15   2        0.83       -1.36      3.81 o 
  -7  16   2        0.01       -1.59      1.98 o 
  -6  16   2       78.76       85.38      9.14 o 
  -5  16   2       65.99       67.97      5.16 o 
  -4  16   2        0.79       -0.30      1.21 o 
  -3  16   2      143.64      139.31      4.54 o 
  -2  16   2       11.88        9.46      1.79 o 
  -1  16   2      143.52      143.66      3.40 o 
   0  16   2      149.24      132.18      2.81 o 
   1  16   2        6.36        5.21      1.05 o 
   2  16   2       54.73       52.81      2.60 o 
   3  16   2       34.19       36.18      2.45 o 
   4  16   2        2.67        2.91      1.34 o 
   5  16   2       29.53       22.28      2.74 o 
   6  16   2        2.46        1.07      2.89 o 
  -7  17   2        0.01        1.34      2.25 o 
  -6  17   2       13.19        4.25      5.94 o 
  -5  17   2      110.68      112.11      5.98 o 
  -4  17   2        0.00        1.27      1.28 o 
  -3  17   2        7.43        5.79      1.56 o 
  -2  17   2       95.53       95.80      3.81 o 
  -1  17   2        8.46       13.91      1.82 o 
   0  17   2      104.20      102.54      2.62 o 
   1  17   2        3.29        2.53      0.96 o 
   2  17   2       23.47       21.41      1.93 o 
   3  17   2       61.05       57.76      3.49 o 
   4  17   2        4.67        2.49      2.64 o 
   5  17   2       11.60       11.39      1.94 o 
   6  17   2        1.16        0.45      2.84 o 
  -7  18   2       18.96       23.98      8.98 o 
  -6  18   2        0.10        0.79      2.04 o 
  -5  18   2       52.74       56.21      7.92 o 
  -4  18   2        0.29       -2.50      3.35 o 
  -3  18   2       99.23      108.22      7.27 o 
  -2  18   2       19.94       25.02      2.34 o 
  -1  18   2       23.34       25.16      2.24 o 
   0  18   2        0.26        0.61      0.88 o 
   1  18   2        4.81        2.83      1.03 o 
   2  18   2       70.56       71.24      3.04 o 
   3  18   2        4.28        2.98      1.45 o 
   4  18   2        8.25        6.22      1.83 o 
   5  18   2       17.78        8.73      2.08 o 
   6  18   2        7.49        6.70      2.53 o 
  -6  19   2        7.18        1.83      5.33 o 
  -5  19   2        4.45        2.58      5.79 o 
  -4  19   2        0.04       -2.26      1.51 o 
  -3  19   2       42.41       47.34      3.16 o 
  -2  19   2      144.49      143.24      4.74 o 
  -1  19   2       24.21       24.62      3.22 o 
   0  19   2      197.70      204.68      5.18 o 
   1  19   2        0.91        0.46      0.85 o 
   2  19   2        0.31       -0.66      1.19 o 
   3  19   2       26.66       23.31      2.64 o 
   4  19   2       14.16       11.99      2.05 o 
   5  19   2       14.30       13.77      2.71 o 
  -6  20   2        7.62       10.26      3.12 o 
  -5  20   2        1.71        0.16      2.04 o 
  -4  20   2       20.89       19.87      3.23 o 
  -3  20   2        0.01       -0.44      1.34 o 
  -2  20   2      155.61      164.63      5.09 o 
  -1  20   2      253.13      263.01      6.88 o 
   0  20   2       22.11       25.57      1.88 o 
   1  20   2       39.68       38.39      3.21 o 
   2  20   2       67.26       65.94      3.70 o 
   3  20   2        5.65        4.22      2.09 o 
   4  20   2        0.28       -0.99      1.43 o 
   5  20   2        3.61        5.20      1.84 o 
  -5  21   2        7.89        9.49      2.90 o 
  -4  21   2        0.00       -2.41      1.60 o 
  -3  21   2        6.84        6.33      1.81 o 
  -2  21   2       22.21       24.10      3.23 o 
  -1  21   2       80.84       84.79      4.90 o 
   0  21   2      145.43      147.19      5.45 o 
   1  21   2        7.31        8.58      1.62 o 
   2  21   2        9.31       11.41      2.33 o 
   3  21   2        0.04        1.84      1.52 o 
   4  21   2       20.84       20.56      3.48 o 
   5  21   2        0.23       -0.96      1.69 o 
  -5  22   2       58.10       59.91      7.46 o 
  -4  22   2       26.98       34.77      4.07 o 
  -3  22   2       39.57       51.61      3.56 o 
  -2  22   2        0.99       -1.37      1.98 o 
  -1  22   2        8.39       13.23      4.26 o 
   0  22   2        5.39        8.93      1.82 o 
   1  22   2        1.83        1.48      1.57 o 
   2  22   2       24.67       23.68      3.50 o 
   3  22   2        0.13       -1.67      2.12 o 
   4  22   2        0.33       -2.29      1.53 o 
  -4  23   2        1.76        5.18      2.25 o 
  -3  23   2       57.24       59.08      7.00 o 
  -2  23   2        9.87        5.21      2.25 o 
  -1  23   2        0.77       -1.36      4.26 o 
   0  23   2        6.12        9.97      6.09 o 
   1  23   2        3.85        2.67      1.82 o 
   2  23   2        2.02        1.93      1.83 o 
   3  23   2        2.80        2.93      1.97 o 
   4  23   2        0.55       -0.91      2.74 o 
  -4  24   2        6.19        2.80      2.25 o 
  -3  24   2       20.44       21.01      4.57 o 
  -2  24   2        2.92        4.52      2.12 o 
  -1  24   2        3.81        1.87      5.03 o 
   0  24   2        0.26       -1.83      2.44 o 
   1  24   2        4.15        6.40      3.35 o 
   2  24   2       28.56       36.24      8.83 o 
   3  24   2        0.41        0.20      1.90 o 
  -3  25   2        4.48        0.91      3.35 o 
  -2  25   2        9.87       11.91      4.11 o 
  -1  25   2       34.88       44.77      7.00 o 
   0  25   2       11.21       14.31      4.87 o 
   1  25   2        3.53       11.88      4.57 o 
   2  25   2       41.94       42.74      4.51 o 
  -1  26   2        5.00       11.57      4.26 o 
   0  26   2        0.86        2.74      3.35 o 
  -9   0   3        0.38        4.26      2.74 o 
  -7   0   3       62.69       74.79      4.63 o 
  -5   0   3        0.86        0.46      1.08 o 
  -3   0   3      945.44      939.41     11.40 o 
  -1   0   3      993.43      910.64      9.97 o 
   1   0   3     3218.50     3048.75     60.46 o 
   3   0   3     1238.46     1246.41     15.97 o 
   5   0   3      142.64      140.69      5.07 o 
  -9   1   3       88.38       88.63      8.22 o 
  -8   1   3        2.41        4.53      1.47 o 
  -7   1   3       52.01       41.53      2.62 o 
  -6   1   3       41.80       43.78      2.40 o 
  -5   1   3        2.61        8.54      1.20 o 
  -4   1   3      230.88      222.30      4.35 o 
  -3   1   3     1350.20     1380.04     11.96 o 
  -2   1   3        8.95       16.20      0.95 o 
  -1   1   3      174.18      176.34      2.53 o 
   0   1   3        0.62        0.23      0.42 o 
   1   1   3       78.89       74.16      2.53 o 
   2   1   3       82.75       85.97      1.87 o 
   3   1   3      573.91      540.30      6.40 o 
   4   1   3       19.26       18.75      1.52 o 
   5   1   3        9.79       14.50      1.47 o 
   6   1   3       59.80       71.19      5.01 o 
   7   1   3       61.83       63.27     10.05 o 
   8   1   3        4.74        3.21      3.07 o 
  -9   2   3       17.10        9.75      3.35 o 
  -8   2   3        5.43        4.29      1.38 o 
  -7   2   3       65.55       55.41      3.40 o 
  -6   2   3      188.30      168.42      4.74 o 
  -5   2   3        0.16        0.61      1.01 o 
  -4   2   3       87.35       98.64      3.45 o 
  -3   2   3      235.04      244.42      5.85 o 
  -2   2   3     2427.24     2397.34     20.35 o 
  -1   2   3     3848.43     3916.94     24.84 o 
   0   2   3       15.06       12.79      0.89 o 
   1   2   3       67.90       78.39      2.77 o 
   2   2   3     1508.81     1444.45     10.97 o 
   3   2   3       46.74       43.24      2.22 o 
   4   2   3       31.60       40.38      1.65 o 
   5   2   3       14.68       16.19      2.14 o 
   6   2   3        7.46       10.28      1.98 o 
   7   2   3       46.00       52.22      5.49 o 
   8   2   3       15.42       19.01      4.42 o 
  -9   3   3        0.01        2.13      2.74 o 
  -8   3   3       11.90        4.46      2.34 o 
  -7   3   3       34.28       37.73      2.96 o 
  -6   3   3        2.45        0.00      1.14 o 
  -5   3   3      138.15      152.14      4.02 o 
  -4   3   3      193.66      209.90      4.08 o 
  -3   3   3       32.84       27.95      1.36 o 
  -2   3   3       37.74       42.58      1.85 o 
  -1   3   3     1056.04      930.83      8.26 o 
   0   3   3        0.06        1.98      0.97 o 
   1   3   3      195.67      199.45      3.38 o 
   2   3   3      188.88      179.07      3.23 o 
   3   3   3        5.60        1.86      1.18 o 
   4   3   3        1.72        0.90      0.68 o 
   5   3   3       22.18       24.86      4.28 o 
   6   3   3        2.42        2.52      1.60 o 
   7   3   3       37.64       37.06      3.32 o 
   8   3   3        5.46        5.25      2.99 o 
  -9   4   3       20.96       18.82      3.45 o 
  -8   4   3       96.68       80.38      5.27 o 
  -7   4   3       81.73       72.51      3.74 o 
  -6   4   3       13.55       13.74      3.20 o 
  -5   4   3        0.03        0.58      1.03 o 
  -4   4   3     1194.80     1303.62     12.19 o 
  -3   4   3     1117.17     1123.23     10.70 o 
  -2   4   3       65.54       69.11      1.53 o 
  -1   4   3        7.24        5.06      0.82 o 
   0   4   3      345.47      294.66      5.17 o 
   1   4   3     4501.84     4328.57     43.70 o 
   2   4   3        2.17        7.69      0.97 o 
   3   4   3      213.95      221.04      4.09 o 
   4   4   3       83.62       83.97      2.81 o 
   5   4   3       13.91        9.09      2.72 o 
   6   4   3        1.74       -2.11      1.41 o 
   7   4   3        8.06        7.50      2.09 o 
   8   4   3       12.18       10.30      3.96 o 
  -9   5   3        1.05       -0.75      1.97 o 
  -8   5   3       80.32       85.97      7.61 o 
  -7   5   3        9.57       10.98      2.47 o 
  -6   5   3        2.99        4.06      1.41 o 
  -5   5   3      348.95      377.00      6.27 o 
  -4   5   3        0.05        0.52      0.81 o 
  -3   5   3        0.23        0.37      0.95 o 
  -2   5   3       27.36       33.45      1.76 o 
  -1   5   3      443.51      399.40      5.92 o 
   0   5   3     1642.72     1609.12     17.76 o 
   1   5   3      397.36      453.06      5.13 o 
   2   5   3      410.12      367.81      4.99 o 
   3   5   3      248.68      250.91      4.72 o 
   4   5   3        2.63        2.52      1.03 o 
   5   5   3      108.28      119.81      4.48 o 
   6   5   3        0.22       -0.04      1.50 o 
   7   5   3        2.10        3.32      1.76 o 
   8   5   3        7.09        5.63      3.15 o 
  -9   6   3        4.50        5.18      2.58 o 
  -8   6   3       23.19       27.76      5.63 o 
  -7   6   3       93.65       84.82      5.38 o 
  -6   6   3      209.59      185.39      7.01 o 
  -5   6   3       39.00       42.46      4.26 o 
  -4   6   3      827.59      825.26     10.72 o 
  -3   6   3       84.88      105.84      3.88 o 
  -2   6   3     1423.81     1402.53     13.06 o 
  -1   6   3       26.53       28.67      1.47 o 
   0   6   3        8.42        4.73      0.93 o 
   1   6   3     2037.76     1848.24     14.24 o 
   2   6   3     1802.68     1728.60     13.47 o 
   3   6   3      170.98      171.75      3.77 o 
   4   6   3       63.17       73.50      3.17 o 
   5   6   3      163.16      168.39      5.61 o 
   6   6   3       27.60       28.53      2.87 o 
   7   6   3        6.32        2.27      2.70 o 
   8   6   3        0.06        1.34      2.02 o 
  -9   7   3       10.19        5.63      3.96 o 
  -8   7   3       77.35       61.44      7.00 o 
  -7   7   3      193.70      200.38     23.30 o 
  -6   7   3      249.35      260.86      6.78 o 
  -5   7   3      112.34      100.19      4.38 o 
  -4   7   3       29.99       32.78      2.69 o 
  -3   7   3     1271.57     1396.87     16.79 o 
  -2   7   3     3862.02     4098.32     49.64 o 
  -1   7   3        0.32        0.15      0.63 o 
   0   7   3        3.74        6.41      1.03 o 
   1   7   3     1343.51     1407.09     11.15 o 
   2   7   3     1110.89     1123.23     10.25 o 
   3   7   3       22.75       28.11      1.86 o 
   4   7   3      116.64      122.87      3.62 o 
   5   7   3       25.39       23.66      2.14 o 
   6   7   3        7.56        5.81      1.87 o 
   7   7   3       11.02        7.55      2.10 o 
   8   7   3        2.22        2.73      2.03 o 
  -9   8   3       24.69       23.02      3.98 o 
  -8   8   3        2.42        0.34      2.28 o 
  -7   8   3      177.18      177.04      7.43 o 
  -6   8   3      962.70     1011.58     25.87 o 
  -5   8   3       53.50       56.05      2.99 o 
  -4   8   3      376.40      361.90     14.01 o 
  -3   8   3       77.95       87.95      3.76 o 
  -2   8   3     1528.02     1607.64     17.63 o 
  -1   8   3      943.94      995.80      9.45 o 
   0   8   3     2375.85     2312.09     15.62 o 
   1   8   3      635.27      594.23      6.60 o 
   2   8   3      114.07      115.31      3.06 o 
   3   8   3       11.89        6.92      1.21 o 
   4   8   3       47.32       50.92      3.43 o 
   5   8   3        3.94        2.72      1.85 o 
   6   8   3        0.81        1.19      1.61 o 
   7   8   3       10.64        8.15      2.23 o 
   8   8   3        8.80       21.07      3.64 o 
  -9   9   3        8.88        7.16      3.02 o 
  -8   9   3       47.51       42.25      4.72 o 
  -7   9   3       23.04       27.26      3.88 o 
  -6   9   3      117.45      122.63      6.20 o 
  -5   9   3        1.14        1.74      1.21 o 
  -4   9   3      402.73      394.03      7.05 o 
  -3   9   3      246.62      252.15      6.33 o 
  -2   9   3       44.92       40.16      4.44 o 
  -1   9   3       98.15       92.53      2.55 o 
   0   9   3      334.96      324.38      4.47 o 
   1   9   3        7.37        7.93      1.07 o 
   2   9   3        4.18        4.08      1.02 o 
   3   9   3       66.97       66.01      3.56 o 
   4   9   3       46.29       40.19      2.44 o 
   5   9   3       13.78       12.68      1.85 o 
   6   9   3        7.65        6.41      2.65 o 
   7   9   3        0.12        0.16      1.70 o 
  -9  10   3       10.05       11.73      3.23 o 
  -8  10   3       33.84       32.76      4.31 o 
  -7  10   3      140.96      153.10      7.11 o 
  -6  10   3       39.75       34.21      3.88 o 
  -5  10   3     1141.55     1161.35     30.74 o 
  -4  10   3      216.72      219.06      5.31 o 
  -3  10   3       15.03       13.98      1.65 o 
  -2  10   3        5.59        3.73      0.62 o 
  -1  10   3      109.76       96.11      4.56 o 
   0  10   3      860.52      832.79     13.36 o 
   1  10   3        4.00        2.84      0.78 o 
   2  10   3      115.46      106.67      3.09 o 
   3  10   3       46.56       43.43      2.31 o 
   4  10   3       69.11       62.67      2.93 o 
   5  10   3        0.25       -0.65      1.14 o 
   6  10   3       15.62       19.28      3.14 o 
   7  10   3        0.36        2.70      1.84 o 
  -8  11   3       13.94        4.98      2.69 o 
  -7  11   3       15.12       15.70      3.23 o 
  -6  11   3        5.39        7.00      2.58 o 
  -5  11   3        0.41        1.24      1.29 o 
  -4  11   3       32.47       29.88      2.37 o 
  -3  11   3       21.88       22.98      2.77 o 
  -2  11   3        0.83        2.39      0.89 o 
  -1  11   3        2.91        0.72      0.71 o 
   0  11   3      116.98      128.80      2.53 o 
   1  11   3      226.16      228.24      4.25 o 
   2  11   3        8.38       15.29      4.06 o 
   3  11   3       30.90       32.60      2.42 o 
   4  11   3       20.33       17.91      3.43 o 
   5  11   3       20.13       17.38      2.37 o 
   6  11   3        1.68        2.18      1.65 o 
   7  11   3        0.70        0.99      2.28 o 
  -8  12   3        0.01       -1.18      1.90 o 
  -7  12   3       37.50       35.42      4.29 o 
  -6  12   3      299.82      288.57      9.35 o 
  -5  12   3      406.57      444.14      8.28 o 
  -4  12   3       41.15       38.76      2.73 o 
  -3  12   3      204.24      196.55      4.90 o 
  -2  12   3        2.81        2.35      0.97 o 
  -1  12   3      580.67      584.20      6.50 o 
   0  12   3       25.69       20.87      1.69 o 
   1  12   3       85.23       79.78      2.66 o 
   2  12   3       33.27       32.84      2.04 o 
   3  12   3        8.14       11.82      1.56 o 
   4  12   3        0.00        0.11      1.01 o 
   5  12   3       28.37       33.95      2.68 o 
   6  12   3        2.94        1.82      1.79 o 
   7  12   3        0.11       -0.04      2.25 o 
  -8  13   3        5.10        1.50      2.34 o 
  -7  13   3        8.21        3.20      2.58 o 
  -6  13   3        2.24        0.78      1.90 o 
  -5  13   3       79.99       74.93      3.81 o 
  -4  13   3       60.21       58.79      3.13 o 
  -3  13   3        2.01        0.81      1.03 o 
  -2  13   3       32.87       42.17      4.66 o 
  -1  13   3       21.93       20.49      1.58 o 
   0  13   3      130.63      137.38      2.73 o 
   1  13   3        5.89        7.92      1.24 o 
   2  13   3       25.27       28.61      2.00 o 
   3  13   3       72.37       61.33      3.69 o 
   4  13   3       37.17       35.24      2.46 o 
   5  13   3        5.80       12.55      1.83 o 
   6  13   3        8.70       11.48      2.92 o 
   7  13   3        1.83        0.33      2.41 o 
  -8  14   3        0.28       -1.02      3.96 o 
  -7  14   3        3.79        1.25      2.25 o 
  -6  14   3       93.92       93.54      8.68 o 
  -5  14   3      229.21      222.22      6.00 o 
  -4  14   3        6.93        8.09      1.76 o 
  -3  14   3        0.03       -0.67      1.03 o 
  -2  14   3      139.40      135.61      3.60 o 
  -1  14   3       58.74       55.86      2.47 o 
   0  14   3        3.06        1.68      0.83 o 
   1  14   3        6.80        7.00      1.12 o 
   2  14   3      168.90      159.77      4.66 o 
   3  14   3        5.78        5.19      1.58 o 
   4  14   3       14.15       10.17      2.32 o 
   5  14   3        5.42        3.09      1.75 o 
   6  14   3        6.94        6.18      2.63 o 
   7  14   3        0.02        0.44      2.12 o 
  -8  15   3        0.74        2.74      2.56 o 
  -7  15   3       16.96       16.64      3.51 o 
  -6  15   3       83.66       90.56      6.03 o 
  -5  15   3       60.38       71.57      3.84 o 
  -4  15   3      240.39      243.55      8.59 o 
  -3  15   3      180.58      179.29      5.03 o 
  -2  15   3        1.96        1.42      1.08 o 
  -1  15   3      333.99      335.47      6.90 o 
   0  15   3        1.31        1.56      1.31 o 
   1  15   3       33.39       31.90      2.07 o 
   2  15   3        2.60        1.35      1.03 o 
   3  15   3        4.70        3.28      1.13 o 
   4  15   3       16.90       13.38      1.84 o 
   5  15   3        0.29        0.42      1.37 o 
   6  15   3       21.05       18.58      3.59 o 
  -7  16   3        3.41        0.13      1.97 o 
  -6  16   3       24.50       18.41      3.15 o 
  -5  16   3        1.54        3.65      2.15 o 
  -4  16   3        8.22        7.28      1.69 o 
  -3  16   3      255.08      246.64      6.09 o 
  -2  16   3      123.04      128.13      3.78 o 
  -1  16   3        0.48        0.09      0.95 o 
   0  16   3        0.46        1.26      0.92 o 
   1  16   3       27.82       26.03      2.55 o 
   2  16   3       15.78       15.59      1.89 o 
   3  16   3       71.63       68.53      3.22 o 
   4  16   3        0.66        0.17      1.19 o 
   5  16   3        2.88        3.54      1.90 o 
   6  16   3        0.24       -0.43      2.03 o 
  -7  17   3        8.90        0.21      2.25 o 
  -6  17   3       32.00       32.40      4.57 o 
  -5  17   3        1.80        0.47      1.75 o 
  -4  17   3       55.40       65.55      3.67 o 
  -3  17   3       43.61       50.33      3.22 o 
  -2  17   3       80.50       83.39      4.03 o 
  -1  17   3      934.48      919.34     12.60 o 
   0  17   3       64.48       62.93      3.07 o 
   1  17   3      171.68      179.06      6.77 o 
   2  17   3       24.58       19.13      1.94 o 
   3  17   3       42.03       40.40      2.61 o 
   4  17   3      122.99      115.34      4.96 o 
   5  17   3        0.09        0.71      1.60 o 
   6  17   3        0.43       -1.98      2.25 o 
  -7  18   3        1.32        5.12      2.34 o 
  -6  18   3       11.54       20.38      3.55 o 
  -5  18   3        1.95        2.28      1.94 o 
  -4  18   3       14.63       11.39      2.34 o 
  -3  18   3       20.25       17.55      2.41 o 
  -2  18   3      168.86      171.68      5.03 o 
  -1  18   3      255.11      255.43      6.62 o 
   0  18   3      874.04      882.73     10.54 o 
   1  18   3       20.55       24.44      2.06 o 
   2  18   3       13.91       11.98      1.70 o 
   3  18   3      146.15      144.98      5.98 o 
   4  18   3       15.52       16.66      2.21 o 
   5  18   3        0.44        0.00      2.66 o 
  -6  19   3        6.00        7.00      2.63 o 
  -5  19   3       30.61       25.36      3.76 o 
  -4  19   3        5.16        4.45      1.69 o 
  -3  19   3        2.67        1.05      1.32 o 
  -2  19   3        2.65        1.20      1.34 o 
  -1  19   3      111.29      121.48      4.77 o 
   0  19   3      247.04      246.96      6.68 o 
   1  19   3      117.63      108.49      5.15 o 
   2  19   3        0.28        0.31      1.85 o 
   3  19   3        0.38       -0.24      1.31 o 
   4  19   3        0.00       -1.32      2.35 o 
   5  19   3        3.63        5.16      2.09 o 
  -6  20   3       34.91       34.03      4.51 o 
  -5  20   3        2.23        1.22      2.74 o 
  -4  20   3       75.51       81.10      4.24 o 
  -3  20   3       42.20       43.74      5.07 o 
  -2  20   3       15.54       23.40      3.23 o 
  -1  20   3       91.99       90.88      5.27 o 
   0  20   3        1.21        0.78      1.45 o 
   1  20   3       10.15        6.67      2.22 o 
   2  20   3        0.03       -0.23      1.21 o 
   3  20   3       24.05       16.42      2.44 o 
   4  20   3       26.86       25.48      3.56 o 
   5  20   3        0.17        3.05      1.95 o 
  -5  21   3        9.48        8.60      3.05 o 
  -4  21   3        0.23        2.16      2.04 o 
  -3  21   3        3.76        1.89      1.52 o 
  -2  21   3        4.73       11.09      2.59 o 
  -1  21   3      121.82      125.26      5.14 o 
   0  21   3       37.02       32.75      3.10 o 
   1  21   3        7.57        4.04      1.76 o 
   2  21   3        2.20        3.37      1.82 o 
   3  21   3        0.39        0.28      1.73 o 
   4  21   3        0.21        0.08      2.42 o 
  -5  22   3       14.73       13.49      3.12 o 
  -4  22   3        1.67        2.18      2.59 o 
  -3  22   3        8.45        9.56      2.69 o 
  -2  22   3       31.18       37.97      4.07 o 
  -1  22   3       11.34        9.66      2.34 o 
   0  22   3        0.28       -0.57      1.93 o 
   1  22   3        0.33        2.84      1.89 o 
   2  22   3        0.00       -0.13      1.46 o 
   3  22   3        2.06        3.05      3.20 o 
   4  22   3        5.87       10.54      3.48 o 
  -4  23   3        0.22        0.27      2.04 o 
  -3  23   3        0.23        0.61      1.94 o 
  -2  23   3       16.28       12.98      2.80 o 
  -1  23   3        0.20       -1.02      1.83 o 
   0  23   3        0.00       -1.09      1.61 o 
   1  23   3        4.70       11.21      3.96 o 
   2  23   3        2.80        6.62      2.41 o 
   3  23   3       10.10       14.48      2.99 o 
  -3  24   3        3.77        2.28      2.15 o 
  -2  24   3        5.30        4.29      2.89 o 
  -1  24   3        1.79        1.86      1.90 o 
   0  24   3       10.57        7.43      2.16 o 
   1  24   3        2.97        4.26      2.03 o 
   2  24   3        3.39        1.83      1.97 o 
  -2  25   3        4.96        8.02      2.69 o 
  -1  25   3        3.22        5.03      2.47 o 
   0  25   3        0.32        2.44      3.05 o 
   1  25   3        0.67        1.52      3.35 o 
  -8   0   4       15.12        2.13      2.74 o 
  -6   0   4      205.08      191.78      7.92 o 
  -4   0   4       17.31        9.17      1.52 o 
  -2   0   4        1.03        4.71      3.35 o 
   0   0   4      325.09      303.39      5.68 o 
   2   0   4       41.00       43.73      2.12 o 
   4   0   4        2.61        1.90      1.24 o 
   6   0   4       12.77       21.01      5.18 o 
   8   0   4        0.98        0.30      4.26 o 
  -9   1   4       24.48       22.77      3.65 o 
  -8   1   4      177.54      151.80     14.16 o 
  -7   1   4       58.88       55.07      3.44 o 
  -6   1   4       69.21       73.19      2.89 o 
  -5   1   4       53.74       45.49      3.30 o 
  -4   1   4      414.50      508.88      6.15 o 
  -3   1   4       15.75       21.01      1.32 o 
  -2   1   4     2941.94     2945.51     18.77 o 
  -1   1   4      384.78      387.65      4.51 o 
   0   1   4      423.79      422.08      4.86 o 
   1   1   4        0.20       -0.22      0.62 o 
   2   1   4      364.94      337.06      3.73 o 
   3   1   4      406.94      387.39      4.50 o 
   4   1   4       12.13       12.40      1.36 o 
   5   1   4       18.33       24.71      2.36 o 
   6   1   4       16.10       18.74      3.66 o 
   7   1   4        0.62        4.69      2.77 o 
   8   1   4       78.61       82.84     10.36 o 
  -9   2   4        4.10       -1.52      2.44 o 
  -8   2   4       98.96      106.34      6.90 o 
  -7   2   4       10.73       14.86      2.23 o 
  -6   2   4       54.13       62.75      3.39 o 
  -5   2   4        9.66       13.04      1.39 o 
  -4   2   4        0.64        1.10      0.65 o 
  -3   2   4      269.71      340.09      3.95 o 
  -2   2   4      176.51      189.75      3.32 o 
  -1   2   4      170.55      167.62      3.43 o 
   0   2   4       69.05       62.23      1.88 o 
   1   2   4     1240.50     1199.13     24.05 o 
   2   2   4      149.93      153.84      2.36 o 
   3   2   4        9.32       10.72      1.25 o 
   4   2   4       91.23       86.20      3.87 o 
   5   2   4       40.76       47.13      3.13 o 
   6   2   4      106.33      125.83      5.75 o 
   7   2   4        0.01       -1.15      2.25 o 
   8   2   4       36.74       34.87      5.79 o 
  -9   3   4        2.48        1.52      2.25 o 
  -8   3   4       71.18       67.64      4.48 o 
  -7   3   4        0.79        2.29      1.62 o 
  -6   3   4        2.61        3.20      1.72 o 
  -5   3   4        0.00        0.35      0.84 o 
  -4   3   4      118.43      151.41      3.42 o 
  -3   3   4      383.03      417.84      4.75 o 
  -2   3   4      870.18      961.65     17.12 o 
  -1   3   4       77.82       68.65      1.89 o 
   0   3   4       52.81       46.66      2.09 o 
   1   3   4       63.95       76.17      2.00 o 
   2   3   4       74.67       82.19      2.43 o 
   3   3   4       52.32       54.99      2.29 o 
   4   3   4      597.57      622.26     10.18 o 
   5   3   4      206.48      215.93      6.87 o 
   6   3   4       81.40       91.74      4.43 o 
   7   3   4        1.19        3.09      2.69 o 
   8   3   4       10.45        8.22      3.43 o 
  -9   4   4        2.08        2.07      2.04 o 
  -8   4   4      147.84      147.82      6.85 o 
  -7   4   4      230.00      224.69     28.48 o 
  -6   4   4       40.37       43.06      3.55 o 
  -5   4   4        9.65        6.50      2.28 o 
  -4   4   4      258.38      268.53      4.46 o 
  -3   4   4        0.30        0.56      0.50 o 
  -2   4   4      147.00      167.97      5.18 o 
  -1   4   4     1655.03     1653.69     13.79 o 
   0   4   4      215.23      218.04      3.41 o 
   1   4   4       31.24       32.00      1.71 o 
   2   4   4       83.04       93.58      2.61 o 
   3   4   4      616.62      629.67      9.15 o 
   4   4   4        0.01       -0.33      0.92 o 
   5   4   4       17.62       21.27      2.45 o 
   6   4   4      162.99      186.12      6.08 o 
   7   4   4        1.88        1.68      2.58 o 
  -9   5   4        8.76        7.66      3.17 o 
  -8   5   4       10.71        9.56      3.50 o 
  -7   5   4        0.00       -1.09      2.59 o 
  -6   5   4        4.91        3.05      1.60 o 
  -5   5   4       25.23       38.38      4.11 o 
  -4   5   4      586.53      616.17     18.27 o 
  -3   5   4      519.24      587.86      5.61 o 
  -2   5   4     1495.36     1565.28     12.95 o 
  -1   5   4      486.14      541.25     12.36 o 
   0   5   4      279.61      246.04      4.00 o 
   1   5   4       84.32       96.92      2.09 o 
   2   5   4      236.86      205.51      4.42 o 
   3   5   4      186.47      192.73      5.85 o 
   4   5   4        2.74        4.97      1.16 o 
   5   5   4       29.65       31.49      2.90 o 
   6   5   4       20.17       22.45      2.85 o 
   7   5   4       14.28       13.75      2.50 o 
  -9   6   4       18.64       24.10      5.48 o 
  -8   6   4        2.25       -0.29      1.82 o 
  -7   6   4       95.13       89.69      7.72 o 
  -6   6   4      211.00      217.03     10.96 o 
  -5   6   4      121.57      116.60      4.84 o 
  -4   6   4      329.41      379.30      8.38 o 
  -3   6   4      800.48      811.85     10.00 o 
  -2   6   4      617.33      639.11      6.68 o 
  -1   6   4      514.46      515.45     11.09 o 
   0   6   4      572.71      549.51      7.34 o 
   1   6   4      768.56      730.68      6.33 o 
   2   6   4     3165.58     3101.56     23.17 o 
   3   6   4        2.41        2.02      0.89 o 
   4   6   4        4.13        2.81      1.10 o 
   5   6   4        2.25        2.03      1.96 o 
   6   6   4       10.97        7.16      1.96 o 
   7   6   4       13.55       10.47      2.40 o 
  -9   7   4        8.66        6.24      2.80 o 
  -8   7   4       13.70        7.97      2.69 o 
  -7   7   4       57.98       55.44      4.74 o 
  -6   7   4      328.50      305.46     11.73 o 
  -5   7   4      111.42      111.59      8.22 o 
  -4   7   4      901.42      921.18     13.67 o 
  -3   7   4      167.36      174.00      4.39 o 
  -2   7   4      105.40      125.39      7.46 o 
  -1   7   4       61.96       85.65      2.60 o 
   0   7   4     1775.11     1680.68     36.42 o 
   1   7   4     4442.98     4220.32     23.28 o 
   2   7   4      246.26      220.74      4.27 o 
   3   7   4       24.63       26.48      1.85 o 
   4   7   4      119.15      113.82      3.53 o 
   5   7   4        1.46        3.21      1.44 o 
   6   7   4        0.12       -0.45      1.47 o 
   7   7   4        1.23       -2.07      1.60 o 
  -9   8   4       15.65       18.93      3.65 o 
  -8   8   4        6.10        2.32      2.44 o 
  -7   8   4        6.46        4.68      2.13 o 
  -6   8   4      598.84      643.79     10.57 o 
  -5   8   4        7.01        7.94      1.98 o 
  -4   8   4       18.78       10.57      2.13 o 
  -3   8   4      106.38      117.34      3.68 o 
  -2   8   4      243.29      263.94      7.00 o 
  -1   8   4      888.68      926.72     10.18 o 
   0   8   4      921.16      843.45      9.65 o 
   1   8   4     2319.70     2273.47     16.69 o 
   2   8   4      537.60      521.16      6.89 o 
   3   8   4      274.52      252.26      9.98 o 
   4   8   4      153.21      162.61      4.34 o 
   5   8   4       53.44       54.93      5.27 o 
   6   8   4       16.55       16.19      3.22 o 
   7   8   4        7.29        1.39      2.55 o 
  -9   9   4       16.38       14.87      3.55 o 
  -8   9   4       10.10       11.11      3.12 o 
  -7   9   4      348.04      349.70     22.54 o 
  -6   9   4      111.32      116.22      4.60 o 
  -5   9   4        3.65        4.62      1.82 o 
  -4   9   4      633.41      629.88     11.41 o 
  -3   9   4       98.11      112.27      3.75 o 
  -2   9   4        0.53        0.30      1.68 o 
  -1   9   4     1455.28     1510.82     29.24 o 
   0   9   4      410.82      393.52      6.26 o 
   1   9   4       38.65       46.67      2.13 o 
   2   9   4      286.77      291.46      5.41 o 
   3   9   4       25.39       31.55      2.12 o 
   4   9   4       55.29       54.43      2.78 o 
   5   9   4        5.57        5.82      1.54 o 
   6   9   4        0.80        1.92      1.71 o 
   7   9   4        5.89        4.03      2.02 o 
  -9  10   4        0.00        2.70      4.11 o 
  -8  10   4        2.61        1.37      2.37 o 
  -7  10   4        0.33        0.76      1.94 o 
  -6  10   4      534.48      539.98      9.73 o 
  -5  10   4      432.18      413.84      7.99 o 
  -4  10   4        3.98        6.09      1.72 o 
  -3  10   4        0.64        1.54      1.16 o 
  -2  10   4       17.78       17.55      2.15 o 
  -1  10   4      481.40      512.29     14.58 o 
   0  10   4      337.19      349.66     10.42 o 
   1  10   4      999.71      887.50      9.18 o 
   2  10   4       25.89       25.32      1.85 o 
   3  10   4       10.65        9.16      1.44 o 
   4  10   4       26.86       29.60      2.32 o 
   5  10   4       20.63       18.14      2.33 o 
   6  10   4       19.39       21.34      2.82 o 
   7  10   4        0.23       -1.72      1.83 o 
  -8  11   4       17.34       19.37      4.26 o 
  -7  11   4       39.14       38.36      4.63 o 
  -6  11   4       84.14       90.42      6.25 o 
  -5  11   4      144.16      150.05      6.29 o 
  -4  11   4       84.21       82.68      3.56 o 
  -3  11   4      156.09      152.33      4.53 o 
  -2  11   4      172.64      178.35      4.66 o 
  -1  11   4       95.32      102.19      4.13 o 
   0  11   4       18.17       15.00      1.74 o 
   1  11   4        4.83        3.03      0.92 o 
   2  11   4      192.48      198.61      4.71 o 
   3  11   4       74.29       64.44      2.89 o 
   4  11   4        3.68        3.23      1.41 o 
   5  11   4       10.09       11.89      6.25 o 
   6  11   4        6.56        5.99      1.96 o 
   7  11   4        9.00        5.06      3.40 o 
  -8  12   4        8.39        4.46      2.74 o 
  -7  12   4        2.71       -1.52      2.13 o 
  -6  12   4       48.48       50.83      3.45 o 
  -5  12   4        0.09       -0.13      1.16 o 
  -4  12   4      155.00      143.93      4.55 o 
  -3  12   4        5.73        2.19      1.45 o 
  -2  12   4        0.12        0.46      1.19 o 
  -1  12   4       71.69       74.18      3.66 o 
   0  12   4       17.21       22.14      3.42 o 
   1  12   4       22.08       29.29      1.95 o 
   2  12   4       53.43       60.07      2.68 o 
   3  12   4       50.69       43.52      2.54 o 
   4  12   4        2.84        1.10      1.36 o 
   5  12   4       12.05       10.78      1.86 o 
   6  12   4        4.05        1.09      1.74 o 
   7  12   4        0.80        0.30      3.65 o 
  -8  13   4       12.12       10.18      2.99 o 
  -7  13   4       19.32       18.22      3.43 o 
  -6  13   4        1.42       -0.92      1.38 o 
  -5  13   4      225.35      224.97      6.12 o 
  -4  13   4       41.16       37.05      2.85 o 
  -3  13   4      129.42      129.24      3.75 o 
  -2  13   4      254.24      259.41      5.93 o 
  -1  13   4      410.89      404.55      6.82 o 
   0  13   4      264.94      254.64      6.67 o 
   1  13   4      133.13      119.11      3.40 o 
   2  13   4        0.88       -0.49      0.89 o 
   3  13   4        0.29       -1.11      0.81 o 
   4  13   4        2.12        1.45      1.15 o 
   5  13   4        8.21        6.68      2.07 o 
   6  13   4        2.59        2.66      1.73 o 
  -8  14   4        1.41       -0.83      2.59 o 
  -7  14   4       48.85       44.29      5.06 o 
  -6  14   4        1.59        0.41      1.90 o 
  -5  14   4        5.60        5.40      1.60 o 
  -4  14   4      100.59      110.99      4.92 o 
  -3  14   4       12.85       12.28      1.71 o 
  -2  14   4       70.22       72.09      2.94 o 
  -1  14   4        3.05        2.88      1.21 o 
   0  14   4       23.98       21.79      2.10 o 
   1  14   4       76.93       71.35      2.76 o 
   2  14   4        9.91        6.59      1.89 o 
   3  14   4        0.08       -1.04      0.91 o 
   4  14   4       26.27       21.14      2.45 o 
   5  14   4        0.42        0.92      1.30 o 
   6  14   4        6.14        0.19      1.74 o 
  -8  15   4       19.07       19.24      3.76 o 
  -7  15   4        1.89        2.41      2.59 o 
  -6  15   4       53.29       54.36      5.06 o 
  -5  15   4      243.04      238.20      6.49 o 
  -4  15   4      126.00      120.45      5.27 o 
  -3  15   4      120.92      136.50      4.51 o 
  -2  15   4      207.00      201.17      4.75 o 
  -1  15   4       22.15       23.94      2.70 o 
   0  15   4      306.61      310.53     21.17 o 
   1  15   4       10.25        9.78      1.58 o 
   2  15   4       23.84       28.65      2.29 o 
   3  15   4        2.53        3.73      1.36 o 
   4  15   4       17.78       16.48      2.07 o 
   5  15   4       34.50       33.89      2.88 o 
   6  15   4        3.14        2.22      1.90 o 
  -7  16   4        0.05       -0.77      2.04 o 
  -6  16   4       49.72       50.63      9.14 o 
  -5  16   4       92.32       87.44      4.29 o 
  -4  16   4      218.87      224.37      6.12 o 
  -3  16   4       76.28       82.87      3.74 o 
  -2  16   4      354.20      342.44      6.29 o 
  -1  16   4       93.88       91.29      4.72 o 
   0  16   4       44.92       52.75      5.03 o 
   1  16   4      161.42      164.53      5.74 o 
   2  16   4       13.91       11.79      1.70 o 
   3  16   4       14.18       15.09      1.88 o 
   4  16   4        0.07        0.28      1.07 o 
   5  16   4        5.72        4.72      1.96 o 
   6  16   4        0.92        1.87      1.95 o 
  -7  17   4        0.35       -0.68      1.90 o 
  -6  17   4       27.70       22.41      3.66 o 
  -5  17   4       54.35       55.49      3.71 o 
  -4  17   4       14.69       17.13      3.53 o 
  -3  17   4        2.92        1.12      1.41 o 
  -2  17   4      158.19      162.61      4.44 o 
  -1  17   4      104.15      107.90      4.32 o 
   0  17   4     1018.41     1023.56     16.68 o 
   1  17   4       20.72       16.64      2.63 o 
   2  17   4       13.16       10.52      2.55 o 
   3  17   4        1.75       -0.50      1.01 o 
   4  17   4       12.38       14.69      2.88 o 
   5  17   4        0.41       -0.64      1.60 o 
  -7  18   4        3.36        1.05      2.89 o 
  -6  18   4        0.29        2.56      2.12 o 
  -5  18   4      325.94      346.47      8.21 o 
  -4  18   4       19.54       16.30      2.27 o 
  -3  18   4       51.14       59.39      3.51 o 
  -2  18   4       32.20       30.88      2.89 o 
  -1  18   4       54.89       51.82      4.17 o 
   0  18   4       10.01        9.83      2.37 o 
   1  18   4       10.07        8.22      1.65 o 
   2  18   4       12.05       15.33      1.92 o 
   3  18   4        2.28       -0.75      1.09 o 
   4  18   4        0.05        1.41      1.44 o 
   5  18   4        4.34        0.71      1.84 o 
  -6  19   4       21.06       25.85      7.61 o 
  -5  19   4      129.95      150.32      9.59 o 
  -4  19   4      246.61      263.20     11.57 o 
  -3  19   4      120.87      118.62     11.24 o 
  -2  19   4        1.91        1.15      1.45 o 
  -1  19   4        1.82        1.31      1.45 o 
   0  19   4       59.07       68.66      4.81 o 
   1  19   4        3.37        5.48      1.52 o 
   2  19   4        0.95       -0.28      1.15 o 
   3  19   4       11.35       10.45      1.84 o 
   4  19   4        1.93        1.17      1.39 o 
   5  19   4        1.16        0.91      3.35 o 
  -6  20   4        3.25        6.65      2.77 o 
  -5  20   4        2.92        3.51      2.25 o 
  -4  20   4       16.93       15.56      2.37 o 
  -3  20   4        3.93        1.00      1.49 o 
  -2  20   4       75.05       72.11      5.58 o 
  -1  20   4       39.98       44.64      3.58 o 
   0  20   4        2.90        3.86      1.75 o 
   1  20   4        9.69        9.91      2.55 o 
   2  20   4       12.99       17.09      3.31 o 
   3  20   4       10.64        9.36      2.21 o 
   4  20   4        6.67        5.85      2.21 o 
  -5  21   4       11.67        9.09      2.77 o 
  -4  21   4        1.55       -0.41      1.58 o 
  -3  21   4       19.86       21.61      3.33 o 
  -2  21   4        0.37        0.98      3.50 o 
  -1  21   4       47.88       46.15      5.34 o 
   0  21   4        4.23        3.61      2.31 o 
   1  21   4        0.34       -0.77      1.38 o 
   2  21   4       26.47       34.56      5.92 o 
   3  21   4        1.47        4.14      2.13 o 
   4  21   4        8.96       16.30      3.55 o 
  -5  22   4        8.89        2.33      2.25 o 
  -4  22   4       13.04       16.09      2.50 o 
  -3  22   4       12.98       15.37      2.85 o 
  -2  22   4        6.02        2.79      2.04 o 
  -1  22   4        2.69        4.73      1.84 o 
   0  22   4       11.38       12.35      2.49 o 
   1  22   4        0.35        1.49      1.86 o 
   2  22   4        1.27        2.08      1.65 o 
   3  22   4       26.45       25.30      3.64 o 
  -4  23   4        0.03        3.54      3.96 o 
  -3  23   4        1.48       -0.86      1.82 o 
  -2  23   4        7.72        8.40      2.47 o 
  -1  23   4        0.32       -0.04      1.76 o 
   0  23   4        0.56        0.81      1.89 o 
   1  23   4        1.12        2.01      1.84 o 
   2  23   4        0.07        0.15      1.98 o 
  -3  24   4        6.08        9.83      4.11 o 
  -2  24   4        2.60        1.87      3.96 o 
  -1  24   4        3.86        3.67      3.16 o 
   0  24   4        3.03        1.91      1.99 o 
   1  24   4        9.46       14.31      4.57 o 
  -1  25   4        0.06       -1.98      2.59 o 
   0  25   4        2.27        0.91      3.35 o 
  -9   0   5        9.03        2.74      3.05 o 
  -7   0   5      139.33      131.57      8.83 o 
  -5   0   5      399.71      438.47      8.70 o 
  -3   0   5     1104.75     1136.08     13.90 o 
  -1   0   5       98.66      102.44      3.55 o 
   1   0   5     1395.03     1347.67     15.44 o 
   3   0   5       50.62       45.68      5.79 o 
   5   0   5        3.24        3.35      3.65 o 
   7   0   5        6.71       10.36      4.87 o 
  -9   1   5        0.12        1.07      5.03 o 
  -8   1   5        8.17        9.31      2.69 o 
  -7   1   5       19.10       13.09      2.90 o 
  -6   1   5      268.14      247.67      7.95 o 
  -5   1   5       37.70       40.44      2.73 o 
  -4   1   5       17.21       13.46      1.54 o 
  -3   1   5       90.08       91.34      2.41 o 
  -2   1   5      253.50      256.47      3.96 o 
  -1   1   5       46.27       43.41      1.75 o 
   0   1   5      141.53      132.03      2.91 o 
   1   1   5        3.72        4.29      0.97 o 
   2   1   5      334.52      317.24     10.42 o 
   3   1   5      139.41      142.67      6.13 o 
   4   1   5       44.51       57.25      5.38 o 
   5   1   5       32.01       42.32      3.04 o 
   6   1   5        2.97        0.61      2.34 o 
   7   1   5        0.69        0.55      2.69 o 
  -9   2   5        1.01        2.26      4.42 o 
  -8   2   5        2.08        0.76      1.72 o 
  -7   2   5      261.38      255.01      8.81 o 
  -6   2   5      439.59      393.90      7.93 o 
  -5   2   5        4.91        4.67      1.00 o 
  -4   2   5      386.39      367.33      5.59 o 
  -3   2   5        3.55        3.95      1.01 o 
  -2   2   5       67.61       80.53      2.23 o 
  -1   2   5       99.96      105.89      2.68 o 
   0   2   5       62.91       58.90      2.01 o 
   1   2   5      414.85      439.71      5.40 o 
   2   2   5        4.36        1.56      0.75 o 
   3   2   5       20.21       25.73      2.25 o 
   4   2   5       10.63        8.23      1.70 o 
   5   2   5       85.12       92.49      4.15 o 
   6   2   5        4.68        5.48      2.80 o 
   7   2   5        5.23        2.73      3.07 o 
  -9   3   5        5.95        1.99      2.34 o 
  -8   3   5        1.56        0.18      2.44 o 
  -7   3   5      178.51      158.17      5.46 o 
  -6   3   5      382.91      408.72      8.19 o 
  -5   3   5       33.80       32.88      2.50 o 
  -4   3   5        1.52        1.21      0.70 o 
  -3   3   5     3084.18     3262.81     18.90 o 
  -2   3   5     1751.66     1863.12     13.74 o 
  -1   3   5     1102.57     1076.65      9.43 o 
   0   3   5      171.88      162.57      3.94 o 
   1   3   5      184.19      176.99      4.04 o 
   2   3   5      233.26      270.21      8.38 o 
   3   3   5      245.69      241.97      4.58 o 
   4   3   5       21.31       20.44      2.25 o 
   5   3   5        2.14        1.97      1.60 o 
   6   3   5       52.82       68.99      6.25 o 
   7   3   5       10.30        6.24      3.23 o 
  -9   4   5       29.24       37.26      8.38 o 
  -8   4   5       50.78       41.46      5.61 o 
  -7   4   5       69.36       87.31      4.21 o 
  -6   4   5      568.13      587.71     11.79 o 
  -5   4   5       26.54       21.92      3.05 o 
  -4   4   5       41.72       37.00      4.26 o 
  -3   4   5      174.96      208.40      3.13 o 
  -2   4   5      120.76      159.03      3.12 o 
  -1   4   5     1444.08     1497.07     11.93 o 
   0   4   5      376.20      340.33      6.29 o 
   1   4   5       42.05       47.70      2.08 o 
   2   4   5       45.32       33.87      2.33 o 
   3   4   5        0.78        0.62      1.06 o 
   4   4   5        2.65        3.31      1.45 o 
   5   4   5        9.18       13.69      2.25 o 
   6   4   5        0.00        1.70      2.83 o 
   7   4   5        0.04        2.00      2.69 o 
  -9   5   5        0.13        1.95      2.59 o 
  -8   5   5      150.52      166.41      5.94 o 
  -7   5   5       51.27       39.45      3.76 o 
  -6   5   5      600.78      605.96     12.13 o 
  -5   5   5      648.93      640.61     15.08 o 
  -4   5   5       19.33       22.96      2.47 o 
  -3   5   5      414.53      450.87      4.65 o 
  -2   5   5      251.65      273.22      4.60 o 
  -1   5   5     1244.44     1214.33     10.39 o 
   0   5   5       15.94       18.76      1.40 o 
   1   5   5      192.55      218.42      3.81 o 
   2   5   5        0.27        0.70      0.88 o 
   3   5   5        5.38        5.55      1.19 o 
   4   5   5        1.01       -0.16      1.21 o 
   5   5   5       15.94       23.29      2.73 o 
   6   5   5        4.83        4.65      1.84 o 
   7   5   5        0.53        2.79      4.42 o 
  -9   6   5        5.39        6.01      2.69 o 
  -8   6   5       33.34       33.10      3.92 o 
  -7   6   5       19.85       14.98      2.80 o 
  -6   6   5        5.18        8.49      2.25 o 
  -5   6   5     1455.87     1404.03     19.04 o 
  -4   6   5      242.21      266.43      6.98 o 
  -3   6   5      404.00      397.93      7.21 o 
  -2   6   5      221.75      233.26      4.17 o 
  -1   6   5      602.85      633.94      7.91 o 
   0   6   5       64.40       49.06      2.11 o 
   1   6   5        0.41        1.52      0.80 o 
   2   6   5        7.90       10.23      1.80 o 
   3   6   5        4.18        4.22      1.18 o 
   4   6   5       10.48       13.34      2.10 o 
   5   6   5        1.24        1.27      1.55 o 
   6   6   5        1.09        2.59      1.69 o 
   7   6   5        1.62        1.85      2.01 o 
  -9   7   5        0.00       -2.13      2.15 o 
  -8   7   5        6.96        5.26      4.57 o 
  -7   7   5       54.34       56.53      5.94 o 
  -6   7   5      154.92      162.52      8.83 o 
  -5   7   5        1.63        4.42      2.89 o 
  -4   7   5      107.57      131.30      6.70 o 
  -3   7   5       11.43       13.10      1.74 o 
  -2   7   5      449.00      417.14      5.73 o 
  -1   7   5       13.73       14.22      2.39 o 
   0   7   5        4.73        3.85      0.95 o 
   1   7   5        2.09        2.36      0.95 o 
   2   7   5      164.12      163.81      3.82 o 
   3   7   5       51.35       50.58      2.55 o 
   4   7   5       14.59       14.41      1.78 o 
   5   7   5       15.80       19.10      4.26 o 
   6   7   5        2.32        2.01      1.76 o 
   7   7   5        3.57        0.69      1.95 o 
  -9   8   5        3.42        0.30      2.15 o 
  -8   8   5       40.04       46.94      4.81 o 
  -7   8   5       93.47       91.64      7.31 o 
  -6   8   5       62.23       63.85      4.31 o 
  -5   8   5      294.59      281.23      7.86 o 
  -4   8   5      791.11      789.14     13.25 o 
  -3   8   5        7.09        9.82      1.71 o 
  -2   8   5      309.33      329.39      7.43 o 
  -1   8   5      177.96      187.67      4.21 o 
   0   8   5       45.01       47.94      2.50 o 
   1   8   5      187.05      174.97      4.70 o 
   2   8   5       74.16       81.12      3.82 o 
   3   8   5      184.96      172.03      4.37 o 
   4   8   5       54.77       51.27      2.82 o 
   5   8   5        1.09        2.11      2.01 o 
   6   8   5        0.77        2.81      1.67 o 
   7   8   5        3.01        1.86      1.96 o 
  -9   9   5        3.09        1.79      2.47 o 
  -8   9   5       28.79       25.16      3.98 o 
  -7   9   5       60.42       57.19      3.79 o 
  -6   9   5       67.24       65.15      4.52 o 
  -5   9   5      103.82       87.66      4.74 o 
  -4   9   5        0.24       -1.14      1.17 o 
  -3   9   5       77.78       76.79      3.27 o 
  -2   9   5      148.62      145.21      5.06 o 
  -1   9   5      102.96      108.09      3.23 o 
   0   9   5      112.25      111.38      3.85 o 
   1   9   5       87.16       92.26      3.49 o 
   2   9   5      194.95      183.84      4.26 o 
   3   9   5        0.73       -1.45      0.97 o 
   4   9   5        2.69        5.70      1.77 o 
   5   9   5       13.90       19.39      4.50 o 
   6   9   5        0.39        1.59      1.74 o 
  -9  10   5        4.66        6.09      3.02 o 
  -8  10   5        1.78        1.22      2.15 o 
  -7  10   5       31.86       35.53      3.31 o 
  -6  10   5        9.82        9.06      2.41 o 
  -5  10   5       83.81       89.44      4.84 o 
  -4  10   5      203.70      204.55      6.46 o 
  -3  10   5       96.63      105.47      4.93 o 
  -2  10   5       45.25       46.49      3.23 o 
  -1  10   5       64.61       55.49      2.60 o 
   0  10   5       19.88       19.46      1.93 o 
   1  10   5      215.50      225.65      5.45 o 
   2  10   5      240.22      219.62      4.76 o 
   3  10   5      139.39      163.26      4.39 o 
   4  10   5       31.35       34.14      2.52 o 
   5  10   5        1.63        0.93      1.47 o 
   6  10   5       11.88       10.80      2.40 o 
  -8  11   5        7.44        6.75      2.63 o 
  -7  11   5       28.80       39.08      3.85 o 
  -6  11   5        0.71       -0.66      1.21 o 
  -5  11   5        0.12        0.61      1.46 o 
  -4  11   5        0.82        0.44      1.46 o 
  -3  11   5        0.56        0.48      1.48 o 
  -2  11   5       33.53       32.78      2.90 o 
  -1  11   5        0.20        1.40      1.24 o 
   0  11   5       12.19        8.51      2.01 o 
   1  11   5        0.64       -0.64      1.11 o 
   2  11   5       13.98       10.94      1.57 o 
   3  11   5       37.26       32.70      2.40 o 
   4  11   5        7.77        7.02      1.51 o 
   5  11   5        3.94        0.69      1.99 o 
   6  11   5        3.11        3.87      1.87 o 
  -8  12   5        1.47        6.40      2.80 o 
  -7  12   5       17.33       21.81      4.11 o 
  -6  12   5       29.99       30.60      3.00 o 
  -5  12   5       79.89       74.47      3.84 o 
  -4  12   5       45.85       42.17      3.55 o 
  -3  12   5       51.00       46.78      3.00 o 
  -2  12   5       62.39       61.35      3.76 o 
  -1  12   5       27.24       29.71      2.90 o 
   0  12   5      302.16      288.13      6.08 o 
   1  12   5       23.04       23.80      2.40 o 
   2  12   5        1.01       -1.07      0.92 o 
   3  12   5       21.55       19.26      2.04 o 
   4  12   5        7.61        4.84      1.85 o 
   5  12   5       21.19       20.40      2.33 o 
   6  12   5        3.06        1.59      2.74 o 
  -8  13   5       47.84       50.56      6.40 o 
  -7  13   5       28.74       35.44      4.41 o 
  -6  13   5        0.60       -1.02      1.75 o 
  -5  13   5        3.79        3.02      1.50 o 
  -4  13   5      383.06      360.28     15.23 o 
  -3  13   5        9.53        9.23      1.84 o 
  -2  13   5       94.91       87.87      4.42 o 
  -1  13   5      229.77      219.05      6.68 o 
   0  13   5       75.97       82.96     10.96 o 
   1  13   5      723.62      674.24     17.36 o 
   2  13   5       41.26       38.83      2.53 o 
   3  13   5       68.99       63.82      4.00 o 
   4  13   5       20.32       21.31      2.32 o 
   5  13   5        0.25       -1.42      1.23 o 
   6  13   5        0.04        1.72      1.69 o 
  -8  14   5       16.48       17.45      3.66 o 
  -7  14   5        0.31        0.78      1.90 o 
  -6  14   5       29.05       34.39      3.23 o 
  -5  14   5      173.57      148.66      5.15 o 
  -4  14   5       26.29       30.35      2.75 o 
  -3  14   5      102.95      110.27      3.80 o 
  -2  14   5       13.24        9.22      1.78 o 
  -1  14   5      741.96      728.77     13.03 o 
   0  14   5      317.85      311.11      8.50 o 
   1  14   5       20.04       19.87      3.64 o 
   2  14   5      211.93      213.71      5.89 o 
   3  14   5       31.07       31.97      2.57 o 
   4  14   5       11.29        6.01      1.85 o 
   5  14   5       17.36       11.44      1.98 o 
   6  14   5        7.55        3.81      2.80 o 
  -7  15   5        0.78        3.71      2.25 o 
  -6  15   5        7.65        8.83      1.97 o 
  -5  15   5      100.43       95.81      6.20 o 
  -4  15   5        9.03       19.43      3.07 o 
  -3  15   5       58.43       60.45      3.06 o 
  -2  15   5        0.06       -0.23      1.02 o 
  -1  15   5      346.26      343.60     16.29 o 
   0  15   5      966.01      967.52     23.76 o 
   1  15   5      534.72      543.66     15.68 o 
   2  15   5       10.00       10.50      1.62 o 
   3  15   5        4.78        0.62      1.19 o 
   4  15   5       15.55       10.09      1.86 o 
   5  15   5        5.91        9.37      2.20 o 
  -7  16   5        0.00       -1.63      2.59 o 
  -6  16   5       31.62       36.74      9.09 o 
  -5  16   5       22.34       28.31      2.93 o 
  -4  16   5       64.68       61.14      4.25 o 
  -3  16   5      265.55      270.38      5.96 o 
  -2  16   5        0.02       -0.25      1.19 o 
  -1  16   5      227.19      221.57      7.31 o 
   0  16   5        1.31        1.73      1.98 o 
   1  16   5        7.57        5.18      1.94 o 
   2  16   5        0.56        1.14      1.32 o 
   3  16   5        3.74        2.22      1.23 o 
   4  16   5       23.56       18.31      2.31 o 
   5  16   5        0.72       -0.32      1.53 o 
  -7  17   5        0.03       -0.61      2.28 o 
  -6  17   5        3.93        3.55      2.25 o 
  -5  17   5       72.51       67.50      4.09 o 
  -4  17   5       96.93      105.54     10.30 o 
  -3  17   5       37.50       36.63      2.72 o 
  -2  17   5        1.07       -0.06      1.32 o 
  -1  17   5       88.13       67.70      5.63 o 
   0  17   5      168.90      172.44      6.89 o 
   1  17   5       11.61       14.90      2.77 o 
   2  17   5        2.24        3.82      1.45 o 
   3  17   5        0.28       -0.21      1.16 o 
   4  17   5        4.32        5.31      1.61 o 
   5  17   5        1.37        1.65      1.78 o 
  -6  18   5        1.81        1.98      2.89 o 
  -5  18   5      199.38      185.61      7.65 o 
  -4  18   5        3.46        5.04      1.87 o 
  -3  18   5       28.53       33.45      2.72 o 
  -2  18   5       17.66       11.80      2.23 o 
  -1  18   5        0.35        0.74      3.35 o 
   0  18   5        6.80        5.25      1.90 o 
   1  18   5        0.39       -1.94      1.29 o 
   2  18   5        3.64        1.12      1.29 o 
   3  18   5        0.11       -0.15      1.28 o 
   4  18   5        1.08        5.09      1.60 o 
  -6  19   5        0.12        2.55      2.56 o 
  -5  19   5        0.01        2.19      1.68 o 
  -4  19   5       27.42       26.41      2.93 o 
  -3  19   5       16.13       15.40      2.90 o 
  -2  19   5       13.34        8.61      2.07 o 
  -1  19   5        4.49        1.02      1.45 o 
   0  19   5        0.00        2.49      1.82 o 
   1  19   5       10.14        7.00      2.15 o 
   2  19   5       12.97       13.23      2.19 o 
   3  19   5        2.34        1.44      1.42 o 
   4  19   5        0.37        2.74      1.49 o 
  -6  20   5       16.12       11.75      3.20 o 
  -5  20   5        1.18        1.71      2.13 o 
  -4  20   5       13.38       14.42      2.50 o 
  -3  20   5       31.94       31.94      4.87 o 
  -2  20   5        5.42        2.99      1.88 o 
  -1  20   5        1.46        1.05      1.63 o 
   0  20   5       38.11       35.49      4.09 o 
   1  20   5       23.78       19.25      3.29 o 
   2  20   5        9.55       12.68      2.27 o 
   3  20   5        1.59        2.51      1.78 o 
  -5  21   5        2.48        3.05      2.08 o 
  -4  21   5       20.79       22.23      2.85 o 
  -3  21   5        9.33        8.38      2.56 o 
  -2  21   5        0.63        0.58      1.72 o 
  -1  21   5        3.23        1.19      1.71 o 
   0  21   5        6.98       10.86      2.69 o 
   1  21   5        0.00       -0.08      1.68 o 
   2  21   5        3.54        3.60      1.53 o 
   3  21   5        0.90        1.09      1.64 o 
  -4  22   5        0.01        0.91      1.94 o 
  -3  22   5        3.55        4.11      2.12 o 
  -2  22   5       53.05       70.10      4.70 o 
  -1  22   5        2.68        2.67      1.81 o 
   0  22   5       13.24       15.32      2.71 o 
   1  22   5        6.27        8.14      3.50 o 
   2  22   5        8.60        8.64      3.35 o 
  -3  23   5        0.70       -2.08      1.82 o 
  -2  23   5        6.56        4.96      4.11 o 
  -1  23   5        0.24        1.28      1.83 o 
   0  23   5        0.26       -0.79      1.76 o 
   1  23   5        1.67       -0.11      2.04 o 
  -2  24   5        0.66        3.55      2.41 o 
  -1  24   5        0.31        0.20      1.99 o 
   0  24   5        3.15        1.10      1.95 o 
  -8   0   6      162.14      169.95     11.27 o 
  -6   0   6       40.65       25.89      5.18 o 
  -4   0   6        0.42        0.79      0.84 o 
  -2   0   6       39.17       33.18      2.48 o 
   0   0   6        1.76        2.03      1.24 o 
   2   0   6      273.87      275.32     11.57 o 
   4   0   6        5.49        3.65      3.65 o 
   6   0   6      144.10      146.49     12.18 o 
  -9   1   6       10.42       13.63      3.33 o 
  -8   1   6        6.70        3.81      2.15 o 
  -7   1   6       16.07       22.25      3.55 o 
  -6   1   6        2.50        3.65      1.94 o 
  -5   1   6       30.13       23.24      2.61 o 
  -4   1   6       45.97       53.05      1.76 o 
  -3   1   6       31.41       37.20      1.83 o 
  -2   1   6      313.29      342.90      6.24 o 
  -1   1   6      377.01      375.26      5.36 o 
   0   1   6       89.21       91.08      3.43 o 
   1   1   6       10.91       16.48      1.98 o 
   2   1   6       18.35       13.45      1.70 o 
   3   1   6       58.41       48.96      5.63 o 
   4   1   6      196.19      203.67     11.73 o 
   5   1   6      101.29      114.87      7.21 o 
   6   1   6        1.09       -0.19      2.77 o 
   7   1   6       22.82       18.90      4.41 o 
  -9   2   6        0.03       -1.22      2.04 o 
  -8   2   6       27.43       31.21      4.20 o 
  -7   2   6       28.93       31.33      3.98 o 
  -6   2   6      222.62      218.38      5.96 o 
  -5   2   6       67.29       53.70      3.07 o 
  -4   2   6      185.44      184.46      3.31 o 
  -3   2   6       37.70       44.03      1.98 o 
  -2   2   6       31.67       29.94      1.73 o 
  -1   2   6       98.87       98.07      2.78 o 
   0   2   6      759.07      769.68      8.18 o 
   1   2   6       11.89       12.17      1.31 o 
   2   2   6      206.38      212.61      4.99 o 
   3   2   6      108.77      119.05      6.13 o 
   4   2   6       56.03       52.39      4.95 o 
   5   2   6        1.59        2.93      2.25 o 
   6   2   6       15.27       11.57      3.45 o 
   7   2   6        1.59        6.24      3.23 o 
  -9   3   6        3.33        6.85      3.20 o 
  -8   3   6        1.98        0.11      3.50 o 
  -7   3   6      347.09      328.61     15.68 o 
  -6   3   6      258.67      264.56      6.72 o 
  -5   3   6      424.29      437.46      8.06 o 
  -4   3   6       30.75       22.93      1.73 o 
  -3   3   6       59.63       56.40      2.17 o 
  -2   3   6        0.03        0.05      0.79 o 
  -1   3   6      241.25      244.42      6.55 o 
   0   3   6       24.73       26.37      1.70 o 
   1   3   6        1.67        0.84      0.89 o 
   2   3   6       31.22       30.59      2.25 o 
   3   3   6       12.69       13.12      2.80 o 
   4   3   6        9.38        8.16      2.69 o 
   5   3   6        0.39       -1.93      1.29 o 
   6   3   6        6.46        9.42      7.61 o 
  -9   4   6        2.62        6.33      2.69 o 
  -8   4   6       37.25       42.70     10.05 o 
  -7   4   6       88.47       89.50      4.46 o 
  -6   4   6      119.13      127.13      6.79 o 
  -5   4   6      174.37      171.33      5.06 o 
  -4   4   6      118.53      115.54      3.45 o 
  -3   4   6       18.83       13.61      1.24 o 
  -2   4   6       81.95       78.43      2.73 o 
  -1   4   6      433.19      438.10      5.97 o 
   0   4   6      455.05      481.73      6.29 o 
   1   4   6      101.11      100.08      2.80 o 
   2   4   6        1.70        0.67      1.23 o 
   3   4   6       12.67       15.83      7.00 o 
   4   4   6        4.02        6.03      3.60 o 
   5   4   6        5.16        7.56      2.02 o 
   6   4   6        0.03       -1.43      2.56 o 
  -9   5   6       42.34       41.18     12.18 o 
  -8   5   6        0.35        1.91      2.25 o 
  -7   5   6       66.10       60.86      3.85 o 
  -6   5   6      158.60      141.90      5.02 o 
  -5   5   6      429.36      423.45      8.10 o 
  -4   5   6      108.66      105.44      3.39 o 
  -3   5   6      259.44      241.67      5.46 o 
  -2   5   6       32.41       44.60      2.03 o 
  -1   5   6      540.96      562.51      6.88 o 
   0   5   6       76.14       80.17      2.65 o 
   1   5   6       96.31       84.43      3.31 o 
   2   5   6       15.41       15.42      1.88 o 
   3   5   6        0.91        1.28      1.28 o 
   4   5   6       23.78       19.68      2.35 o 
   5   5   6        0.32       -0.54      1.44 o 
   6   5   6        5.29        1.46      1.80 o 
  -9   6   6        0.04       -2.13      2.15 o 
  -8   6   6       49.64       51.03      3.97 o 
  -7   6   6      140.17      125.18      5.12 o 
  -6   6   6      349.00      384.60      9.78 o 
  -5   6   6      305.81      293.72      8.02 o 
  -4   6   6       80.54       75.25      3.60 o 
  -3   6   6      488.50      505.69     11.73 o 
  -2   6   6       28.63       29.54      1.71 o 
  -1   6   6      278.70      297.00      4.93 o 
   0   6   6        4.02        6.61      1.34 o 
   1   6   6        3.20        7.30      1.52 o 
   2   6   6       16.00       23.29      2.27 o 
   3   6   6        3.36        2.58      1.26 o 
   4   6   6        5.68        6.35      1.69 o 
   5   6   6        1.55        1.46      1.64 o 
   6   6   6        0.15        0.61      1.87 o 
  -9   7   6       52.11       62.43      6.11 o 
  -8   7   6        3.64        5.40      1.99 o 
  -7   7   6       79.49       76.89      5.03 o 
  -6   7   6      270.21      275.92      8.39 o 
  -5   7   6       50.93       53.00      4.11 o 
  -4   7   6       35.82       34.44      4.01 o 
  -3   7   6      201.73      205.60      6.23 o 
  -2   7   6       40.42       46.66      7.46 o 
  -1   7   6       12.19        9.93      1.29 o 
   0   7   6       18.55       20.13      1.71 o 
   1   7   6        0.48        0.87      1.16 o 
   2   7   6      156.73      143.34      4.66 o 
   3   7   6        5.40        3.24      1.29 o 
   4   7   6       11.50       16.52      3.46 o 
   5   7   6        1.48       -0.12      1.55 o 
   6   7   6        0.13       -1.36      1.64 o 
  -9   8   6        5.17        5.92      2.92 o 
  -8   8   6        1.52        1.81      2.12 o 
  -7   8   6       25.59       21.66      3.23 o 
  -6   8   6        2.82        1.22      1.51 o 
  -5   8   6      115.06      116.82      6.70 o 
  -4   8   6        1.73        0.18      1.11 o 
  -3   8   6        2.92       -0.44      1.17 o 
  -2   8   6       87.47       79.56      3.98 o 
  -1   8   6      275.71      279.22      4.83 o 
   0   8   6       30.46       35.60      2.54 o 
   1   8   6       30.04       29.26      2.37 o 
   2   8   6       20.88       20.19      2.82 o 
   3   8   6       57.57       57.88      3.34 o 
   4   8   6        2.60        2.88      1.71 o 
   5   8   6        0.62        1.14      2.78 o 
   6   8   6        5.09        1.00      1.76 o 
  -9   9   6        0.01        1.78      2.25 o 
  -8   9   6       17.28       22.16      2.99 o 
  -7   9   6       12.36       12.36      2.89 o 
  -6   9   6       16.87       18.68      2.99 o 
  -5   9   6        3.24       -1.07      1.29 o 
  -4   9   6       84.50       81.77      3.71 o 
  -3   9   6       50.29       50.46      3.55 o 
  -2   9   6       78.08       83.06      4.09 o 
  -1   9   6      273.85      262.53     10.36 o 
   0   9   6       32.63       27.86      1.92 o 
   1   9   6       57.09       64.37      3.33 o 
   2   9   6        1.81        0.28      1.34 o 
   3   9   6       58.39       57.82      3.08 o 
   4   9   6        3.63        0.37      1.71 o 
   5   9   6        0.03        0.61      1.40 o 
   6   9   6        5.09        4.03      2.14 o 
  -8  10   6        0.50       -2.37      1.90 o 
  -7  10   6       31.89       31.36      3.76 o 
  -6  10   6        2.25        3.49      2.89 o 
  -5  10   6        7.96        8.51      2.74 o 
  -4  10   6        4.61        4.68      1.52 o 
  -3  10   6      215.45      241.60      6.37 o 
  -2  10   6       72.39       75.63      5.48 o 
  -1  10   6      253.02      269.83     15.08 o 
   0  10   6        4.36        2.19      1.25 o 
   1  10   6      437.17      424.70      8.07 o 
   2  10   6      467.92      417.21      8.44 o 
   3  10   6        9.88        9.05      1.67 o 
   4  10   6       35.40       32.41      2.57 o 
   5  10   6        8.93        5.76      2.06 o 
   6  10   6        5.02        3.23      2.05 o 
  -8  11   6        3.57       -1.89      3.65 o 
  -7  11   6       20.98       26.24      3.04 o 
  -6  11   6      157.47      149.39     15.68 o 
  -5  11   6       27.21       18.06      3.81 o 
  -4  11   6       99.75       96.29      4.14 o 
  -3  11   6      160.92      169.98      7.53 o 
  -2  11   6      310.11      295.87      7.97 o 
  -1  11   6       34.39       37.88      3.65 o 
   0  11   6      135.21      118.43      4.21 o 
   1  11   6      433.79      426.61      8.24 o 
   2  11   6      504.52      492.07     12.94 o 
   3  11   6       80.51       85.96      3.56 o 
   4  11   6       10.67        5.55      1.59 o 
   5  11   6       38.04       36.43      3.58 o 
   6  11   6        1.58        1.20      1.79 o 
  -8  12   6        3.98        4.42      2.37 o 
  -7  12   6        0.00       -0.11      1.42 o 
  -6  12   6        4.42        3.48      1.82 o 
  -5  12   6        0.19        1.63      1.82 o 
  -4  12   6        0.47       -0.88      1.36 o 
  -3  12   6      194.41      195.61      5.66 o 
  -2  12   6      120.78      130.62     13.55 o 
  -1  12   6      529.58      526.63     10.98 o 
   0  12   6      362.45      385.31      9.45 o 
   1  12   6       70.03       74.91      3.84 o 
   2  12   6        2.20        2.45      1.65 o 
   3  12   6       69.01       72.95      3.46 o 
   4  12   6        4.16        2.97      1.85 o 
   5  12   6        0.75       -0.50      1.61 o 
  -8  13   6        1.45        2.59      5.03 o 
  -7  13   6       28.37       26.18      3.08 o 
  -6  13   6        4.16        3.01      1.68 o 
  -5  13   6        4.56        1.98      1.94 o 
  -4  13   6        1.31        0.12      1.75 o 
  -3  13   6       65.59       58.13      3.53 o 
  -2  13   6       51.83       55.24      3.98 o 
  -1  13   6      115.11      111.75      5.94 o 
   0  13   6      511.53      496.56     10.98 o 
   1  13   6       30.99       28.57      2.75 o 
   2  13   6      148.15      159.84      5.56 o 
   3  13   6        0.42        0.45      1.23 o 
   4  13   6        0.87        1.87      1.46 o 
   5  13   6        3.38        4.50      2.05 o 
  -7  14   6        0.79        0.23      1.68 o 
  -6  14   6        5.27        1.78      1.69 o 
  -5  14   6       56.86       52.91      3.86 o 
  -4  14   6      455.97      438.22      9.10 o 
  -3  14   6        0.21        0.64      1.46 o 
  -2  14   6       13.16       17.41      2.69 o 
  -1  14   6      201.63      212.99      7.21 o 
   0  14   6       11.33       14.31      3.20 o 
   1  14   6      313.91      326.20      9.35 o 
   2  14   6        1.18       -1.75      1.17 o 
   3  14   6       10.19       12.84      1.90 o 
   4  14   6        5.27        4.55      1.47 o 
   5  14   6        4.54        4.15      1.97 o 
  -7  15   6        1.91        2.35      2.89 o 
  -6  15   6        4.54        3.27      2.39 o 
  -5  15   6       44.02       36.58      3.21 o 
  -4  15   6      113.53       97.13      4.59 o 
  -3  15   6       19.87       14.17      2.91 o 
  -2  15   6       44.63       46.54      4.87 o 
  -1  15   6        0.32       -1.07      2.74 o 
   0  15   6       12.39       12.61      3.96 o 
   1  15   6        7.86        7.77      2.25 o 
   2  15   6        5.01        1.40      1.98 o 
   3  15   6       17.30       15.93      2.14 o 
   4  15   6        9.69        8.77      2.15 o 
   5  15   6        0.31        0.88      1.83 o 
  -7  16   6       14.07       15.56      3.33 o 
  -6  16   6        4.43        6.40      2.10 o 
  -5  16   6        7.97        3.96      1.81 o 
  -4  16   6      229.97      222.94      6.49 o 
  -3  16   6       53.12       49.16      3.01 o 
  -2  16   6       96.41      107.38      5.38 o 
  -1  16   6        0.04       -1.07      1.29 o 
   0  16   6       26.21       31.08      5.94 o 
   1  16   6        0.13        2.06      1.68 o 
   2  16   6       11.74       12.52      4.87 o 
   3  16   6        0.17       -1.56      1.29 o 
   4  16   6        0.75        4.05      1.64 o 
  -7  17   6        1.50        3.79      2.34 o 
  -6  17   6        1.78        3.20      1.87 o 
  -5  17   6        0.69       -0.75      1.47 o 
  -4  17   6       25.05       21.29      2.80 o 
  -3  17   6       67.24       77.68      3.69 o 
  -2  17   6        5.74        6.63      1.99 o 
  -1  17   6       12.11       13.10      2.58 o 
   0  17   6        0.51       -0.46      1.33 o 
   1  17   6       14.83       16.02      3.35 o 
   2  17   6        8.20       11.12      3.05 o 
   3  17   6       13.10       11.20      2.23 o 
   4  17   6        6.50        6.60      1.77 o 
  -6  18   6        1.52        1.93      1.76 o 
  -5  18   6       43.49       45.43      6.18 o 
  -4  18   6       29.67       20.20      3.18 o 
  -3  18   6        3.43        0.75      1.71 o 
  -2  18   6        6.54        8.77      2.10 o 
  -1  18   6        0.04        0.30      1.72 o 
   0  18   6       15.10       16.62      7.92 o 
   1  18   6        0.25        0.13      2.13 o 
   2  18   6       14.86       16.96      3.50 o 
   3  18   6       13.26       14.14      2.36 o 
   4  18   6        1.28       -0.11      1.55 o 
  -6  19   6        1.24        1.48      1.50 o 
  -5  19   6       30.64       30.11      3.28 o 
  -4  19   6       14.04       13.49      2.82 o 
  -3  19   6       92.81      102.41      6.58 o 
  -2  19   6       25.80       26.98      5.07 o 
  -1  19   6        1.35        1.54      2.28 o 
   0  19   6        1.48        1.42      1.83 o 
   1  19   6        0.21       -1.03      1.68 o 
   2  19   6        0.47       -1.85      2.28 o 
   3  19   6        5.85       12.16      2.81 o 
  -5  20   6       15.48       19.19      2.98 o 
  -4  20   6      144.13      144.67      6.89 o 
  -3  20   6        8.18        9.75      6.10 o 
  -2  20   6        3.36        5.40      2.17 o 
  -1  20   6        1.87        1.16      2.57 o 
   0  20   6        0.07        0.30      1.82 o 
   1  20   6       20.10       26.92      3.73 o 
   2  20   6        9.36        8.95      2.77 o 
   3  20   6        3.42        7.41      2.63 o 
  -4  21   6       15.57       13.85      3.12 o 
  -3  21   6        0.12        1.79      1.84 o 
  -2  21   6        7.59        6.49      2.13 o 
  -1  21   6        3.95        4.15      2.07 o 
   0  21   6       49.94       61.58      5.63 o 
   1  21   6       11.23        9.14      2.80 o 
   2  21   6        0.00        0.57      2.19 o 
  -4  22   6       16.54       18.20     10.36 o 
  -3  22   6        1.67        2.74      2.37 o 
  -2  22   6       15.36       14.14      2.82 o 
  -1  22   6       21.91       17.73      7.52 o 
   0  22   6        0.67       -0.58      2.28 o 
   1  22   6        2.47        0.90      2.04 o 
  -2  23   6        9.38       14.06      2.98 o 
  -1  23   6        0.90        0.65      1.95 o 
   0  23   6       26.42       22.98      7.00 o 
  -9   0   7       21.56       10.96      4.57 o 
  -7   0   7       72.51       72.79      8.22 o 
  -5   0   7     1118.54     1131.75     27.11 o 
  -3   0   7       44.61       48.12      7.00 o 
  -1   0   7      956.95     1041.14     14.97 o 
   1   0   7      409.43      387.01      8.26 o 
   3   0   7        1.44       -0.61      2.44 o 
   5   0   7        1.32        6.09      4.26 o 
  -9   1   7       19.88       25.16      4.31 o 
  -8   1   7       40.96       45.00      5.16 o 
  -7   1   7        6.31        8.80      2.69 o 
  -6   1   7     1038.12     1078.47     36.24 o 
  -5   1   7      309.31      341.16      7.17 o 
  -4   1   7       42.72       41.34      1.75 o 
  -3   1   7      475.20      471.49      7.91 o 
  -2   1   7      878.10      911.59      9.62 o 
  -1   1   7       52.57       53.76      2.43 o 
   0   1   7       76.96       87.62      2.91 o 
   1   1   7       16.49       20.23      1.69 o 
   2   1   7       57.54       68.16      4.84 o 
   3   1   7       13.48       11.13      2.90 o 
   4   1   7        5.53        3.92      3.81 o 
   5   1   7        7.38        2.77      3.81 o 
   6   1   7        8.36        9.27      3.76 o 
  -9   2   7        1.06       -2.59      2.15 o 
  -8   2   7        4.36        0.90      2.25 o 
  -7   2   7       34.24       33.33      4.41 o 
  -6   2   7       53.01       53.88      5.06 o 
  -5   2   7     1238.64     1254.76     15.10 o 
  -4   2   7      808.66      780.44      9.40 o 
  -3   2   7       64.17       70.36      2.63 o 
  -2   2   7       61.15       56.96      2.50 o 
  -1   2   7       21.19       17.00      1.61 o 
   0   2   7       80.53       73.05      4.62 o 
   1   2   7       34.37       34.77      2.51 o 
   2   2   7       30.28       33.07      3.76 o 
   3   2   7        4.76        4.55      2.25 o 
   4   2   7       16.63       20.98      5.03 o 
   5   2   7       13.65        7.00      3.12 o 
   6   2   7        0.22        2.37      2.77 o 
  -9   3   7       13.06       15.82      3.55 o 
  -8   3   7        6.18        4.95      2.74 o 
  -7   3   7       52.39       55.49      5.16 o 
  -6   3   7       69.68       67.75      3.84 o 
  -5   3   7      193.52      194.37      7.31 o 
  -4   3   7       50.98       54.79      2.66 o 
  -3   3   7      158.36      161.24      3.74 o 
  -2   3   7       57.98       51.94      2.37 o 
  -1   3   7        5.90        5.46      1.17 o 
   0   3   7       43.42       41.73      2.22 o 
   1   3   7       77.57       69.24      4.43 o 
   2   3   7       98.25       77.48      5.06 o 
   3   3   7        5.32        2.28      2.04 o 
   4   3   7       10.00        9.29      2.99 o 
   5   3   7        1.68        1.68      2.58 o 
   6   3   7        0.09        0.46      3.15 o 
  -9   4   7        0.05        0.48      3.50 o 
  -8   4   7        1.10        0.48      2.74 o 
  -7   4   7       76.76       84.91      6.13 o 
  -6   4   7       12.53        7.77      4.49 o 
  -5   4   7      184.54      195.47      5.56 o 
  -4   4   7       60.63       56.05      2.69 o 
  -3   4   7        2.15        2.22      1.21 o 
  -2   4   7      187.89      197.76      4.31 o 
  -1   4   7      107.21      111.34      3.27 o 
   0   4   7       62.51       57.13      2.53 o 
   1   4   7        8.68        7.83      1.58 o 
   2   4   7        1.32        0.78      1.29 o 
   3   4   7        0.78        0.29      1.82 o 
   4   4   7        0.43        4.66      2.47 o 
   5   4   7        0.25        1.07      2.25 o 
   6   4   7        5.64       -1.41      2.77 o 
  -9   5   7        8.07       10.11      3.12 o 
  -8   5   7       29.92       25.64      4.09 o 
  -7   5   7        6.17        3.62      1.70 o 
  -6   5   7      256.46      254.18     13.18 o 
  -5   5   7      358.17      357.55      7.66 o 
  -4   5   7      141.61      141.01      4.04 o 
  -3   5   7       23.19       19.16      2.10 o 
  -2   5   7      149.08      160.21      3.87 o 
  -1   5   7      104.73      103.42      3.11 o 
   0   5   7        0.26       -0.16      0.89 o 
   1   5   7       14.07       13.12      1.83 o 
   2   5   7       25.32       22.37      4.63 o 
   3   5   7        1.45        2.23      2.25 o 
   4   5   7       12.04        9.42      3.21 o 
   5   5   7        9.10       10.85      3.43 o 
   6   5   7        5.25        3.96      3.23 o 
  -9   6   7        3.09       -1.25      3.81 o 
  -8   6   7       18.09       34.79      4.81 o 
  -7   6   7       12.47        8.27      2.11 o 
  -6   6   7       10.30       13.87      2.28 o 
  -5   6   7        0.46       -1.00      1.07 o 
  -4   6   7        4.06        2.60      1.23 o 
  -3   6   7        3.48        6.20      1.56 o 
  -2   6   7        1.57        1.55      1.28 o 
  -1   6   7       18.22       17.04      1.63 o 
   0   6   7        4.76        5.25      1.24 o 
   1   6   7       47.70       57.12      3.13 o 
   2   6   7       28.76       34.88      2.85 o 
   3   6   7       23.11       22.47      3.64 o 
   4   6   7        1.99       -1.95      2.59 o 
   5   6   7        8.54        8.65      2.99 o 
   6   6   7        0.11        2.03      2.69 o 
  -9   7   7       37.37       33.15      4.74 o 
  -8   7   7        4.79        1.88      2.04 o 
  -7   7   7       62.68       57.42      3.90 o 
  -6   7   7        1.46        2.67      1.60 o 
  -5   7   7      127.03      127.67      4.78 o 
  -4   7   7        5.52        4.74      1.36 o 
  -3   7   7      131.48      119.87      4.30 o 
  -2   7   7       87.41       98.06      3.87 o 
  -1   7   7        1.26        0.35      0.95 o 
   0   7   7        0.20        0.79      1.01 o 
   1   7   7        6.54        4.71      1.83 o 
   2   7   7        0.05       -1.54      1.03 o 
   3   7   7        5.71        3.13      2.47 o 
   4   7   7        1.50        1.22      2.15 o 
   5   7   7        0.08        1.75      2.69 o 
  -8   8   7       21.81       25.14      3.41 o 
  -7   8   7       61.31       58.54      4.22 o 
  -6   8   7        5.99        1.83      1.83 o 
  -5   8   7       13.91       16.42      4.87 o 
  -4   8   7        5.98        3.11      1.35 o 
  -3   8   7       67.26       59.01      3.33 o 
  -2   8   7       41.07       51.37      3.42 o 
  -1   8   7       17.67       17.17      2.10 o 
   0   8   7        8.12        7.06      1.69 o 
   1   8   7        1.35        0.96      1.34 o 
   2   8   7       10.35       13.45      2.38 o 
   3   8   7        7.19        5.95      2.55 o 
   4   8   7        0.00       -0.67      3.35 o 
   5   8   7        0.05       -1.31      2.19 o 
  -8   9   7        8.48       11.33      2.57 o 
  -7   9   7        0.09        3.55      2.25 o 
  -6   9   7       45.85       42.23      4.07 o 
  -5   9   7       63.77       58.53      6.85 o 
  -4   9   7       12.15       12.03      2.03 o 
  -3   9   7       17.80       11.28      2.15 o 
  -2   9   7       56.45       56.77      5.48 o 
  -1   9   7      414.41      414.36      7.79 o 
   0   9   7        2.66        0.72      1.34 o 
   1   9   7      272.23      270.85     11.46 o 
   2   9   7       47.06       43.79      3.36 o 
   3   9   7        7.33        3.52      1.69 o 
   4   9   7        9.75       13.34      3.65 o 
   5   9   7        0.68       -1.85      2.48 o 
  -8  10   7        5.25        2.08      2.47 o 
  -7  10   7       90.02       90.93      5.68 o 
  -6  10   7       61.25       51.04      4.52 o 
  -5  10   7       53.14       48.16      7.46 o 
  -4  10   7        3.44        6.94      1.68 o 
  -3  10   7        0.03       -1.94      1.29 o 
  -2  10   7       97.65       95.16      4.74 o 
  -1  10   7      303.31      275.58      6.95 o 
   0  10   7      230.75      254.34      7.81 o 
   1  10   7        5.74        7.65      2.74 o 
   2  10   7      330.58      346.66      7.96 o 
   3  10   7       14.49       12.23      2.15 o 
   4  10   7       33.96       25.84      4.24 o 
   5  10   7       13.06       16.97      2.73 o 
  -8  11   7        0.00        1.32      1.76 o 
  -7  11   7       48.73       52.13      4.74 o 
  -6  11   7        2.29        3.08      2.44 o 
  -5  11   7       30.09       25.03      5.63 o 
  -4  11   7       15.58        8.67      1.97 o 
  -3  11   7      270.40      265.76      7.97 o 
  -2  11   7      216.38      220.76      7.21 o 
  -1  11   7      102.60       95.41      4.04 o 
   0  11   7      747.79      753.37     14.08 o 
   1  11   7      296.48      318.96      7.42 o 
   2  11   7       20.99       22.92      5.15 o 
   3  11   7       74.32       76.70      8.10 o 
   4  11   7       37.04       31.15      5.48 o 
   5  11   7        5.85        8.75      2.48 o 
  -8  12   7        0.00        3.07      1.92 o 
  -7  12   7       46.50       54.25      4.84 o 
  -6  12   7        0.92       -1.87      1.68 o 
  -5  12   7        1.18       -0.59      1.98 o 
  -4  12   7      104.81       85.76      4.35 o 
  -3  12   7      249.61      220.15      7.43 o 
  -2  12   7        3.16        4.26      1.94 o 
  -1  12   7       57.11       55.89      4.20 o 
   0  12   7      145.83      158.20      7.16 o 
   1  12   7       81.10       68.29      7.00 o 
   2  12   7       59.68       58.37      3.84 o 
   3  12   7       86.64       86.10      4.83 o 
   4  12   7        0.67       -0.96      2.19 o 
   5  12   7        0.77       -0.91      2.51 o 
  -7  13   7        3.95        2.19      1.70 o 
  -6  13   7        1.83        6.01      2.59 o 
  -5  13   7       14.32       15.77      2.99 o 
  -4  13   7       17.21       20.41      2.61 o 
  -3  13   7       62.84       53.49      3.62 o 
  -2  13   7       16.67       13.36      3.35 o 
  -1  13   7       16.71       20.77      4.11 o 
   0  13   7      254.77      244.18     14.77 o 
   1  13   7        3.32        0.39      1.60 o 
   2  13   7       44.66       42.47      3.48 o 
   3  13   7       28.74       19.65      2.73 o 
   4  13   7        2.79        6.61      6.09 o 
  -7  14   7       32.43       38.42      6.45 o 
  -6  14   7        0.11       -0.76      1.98 o 
  -5  14   7       27.47       26.24      3.55 o 
  -4  14   7        7.15        6.48      1.99 o 
  -3  14   7        1.64        0.92      1.56 o 
  -2  14   7       22.90       27.22      7.92 o 
  -1  14   7        1.09       -1.04      1.52 o 
   0  14   7       13.75       13.87      2.69 o 
   1  14   7        3.22        3.86      1.90 o 
   2  14   7        0.16        1.76      1.80 o 
   3  14   7        7.53        9.58      2.18 o 
   4  14   7       12.22       11.95      2.68 o 
  -7  15   7        0.25        0.09      1.74 o 
  -6  15   7       14.69       14.31      2.46 o 
  -5  15   7        0.68        0.45      2.74 o 
  -4  15   7       12.43       14.02      2.49 o 
  -3  15   7       19.48       15.22      4.16 o 
  -2  15   7        0.80        1.14      1.60 o 
  -1  15   7        0.89        1.73      3.96 o 
   0  15   7        0.00       -1.37      1.51 o 
   1  15   7        0.41        0.59      2.28 o 
   2  15   7        3.14        5.00      2.19 o 
   3  15   7        2.86        2.83      1.88 o 
   4  15   7        1.46        2.83      2.01 o 
  -6  16   7        0.75        1.21      2.08 o 
  -5  16   7       17.72       18.31      2.60 o 
  -4  16   7        6.06        7.79      2.13 o 
  -3  16   7       51.00       45.85      3.67 o 
  -2  16   7        6.04        4.76      1.97 o 
  -1  16   7        0.70       -0.52      1.46 o 
   0  16   7        7.23        5.00      2.19 o 
   1  16   7        0.98       -0.30      1.72 o 
   2  16   7       10.71       10.88      2.90 o 
   3  16   7        1.12        1.88      2.04 o 
  -6  17   7        0.51        1.83      1.76 o 
  -5  17   7        0.19       -0.98      1.46 o 
  -4  17   7       73.95       72.41      3.92 o 
  -3  17   7       10.31        9.80      3.79 o 
  -2  17   7       33.40       33.25      3.86 o 
  -1  17   7       45.16       50.29      6.24 o 
   0  17   7        6.42        5.96      2.04 o 
   1  17   7       27.10       29.36      3.94 o 
   2  17   7        0.22        3.31      2.28 o 
   3  17   7        3.87        9.14      2.80 o 
  -6  18   7        3.22        2.05      1.71 o 
  -5  18   7        2.04        7.63      2.27 o 
  -4  18   7        3.99        2.65      2.22 o 
  -3  18   7       88.54       95.93      7.97 o 
  -2  18   7        4.21        0.75      2.34 o 
  -1  18   7        9.16        8.98      2.58 o 
   0  18   7       10.31        6.78      2.47 o 
   1  18   7       18.01       13.15      2.77 o 
   2  18   7        1.86        2.36      3.20 o 
   3  18   7       14.57       18.31      3.86 o 
  -5  19   7        6.44        6.91      2.26 o 
  -4  19   7        0.08       -1.07      2.89 o 
  -3  19   7        6.87        5.08      2.13 o 
  -2  19   7       32.28       29.30      3.93 o 
  -1  19   7        0.48        3.74      2.19 o 
   0  19   7        4.50        4.51      3.96 o 
   1  19   7        0.51       -0.10      1.83 o 
   2  19   7       23.35       37.91      4.81 o 
  -4  20   7        2.43        2.13      2.37 o 
  -3  20   7       30.18       32.62      3.60 o 
  -2  20   7        0.43       -1.07      1.58 o 
  -1  20   7        4.68        3.57      2.25 o 
   0  20   7        2.04        0.98      2.04 o 
   1  20   7        4.66        6.26      2.69 o 
  -4  21   7       46.88       56.65      7.61 o 
  -3  21   7        4.62        2.51      2.21 o 
  -2  21   7       14.42        5.74      3.00 o 
  -1  21   7       15.65       20.22      3.66 o 
   0  21   7        0.23       -2.10      1.90 o 
  -2  22   7        0.49       -0.32      2.12 o 
  -1  22   7        0.01       -3.20      2.13 o 
  -8   0   8       24.92       19.49      5.79 o 
  -6   0   8      400.84      415.42     17.06 o 
  -4   0   8      768.33      778.15     21.62 o 
  -2   0   8      105.63      102.60     10.96 o 
   0   0   8      446.30      464.73      9.93 o 
   2   0   8        0.50       -2.74      2.13 o 
   4   0   8        1.80        1.83      3.65 o 
  -9   1   8        1.65        2.74      2.80 o 
  -8   1   8        0.03        0.46      2.37 o 
  -7   1   8        0.54        0.70      2.59 o 
  -6   1   8        2.15       -0.47      3.20 o 
  -5   1   8      145.13      155.96      7.21 o 
  -4   1   8     1040.14     1094.60     13.98 o 
  -3   1   8       41.91       42.71      2.43 o 
  -2   1   8       72.15       76.66      3.00 o 
  -1   1   8        0.41        2.02      1.49 o 
   0   1   8        9.54       10.51      1.54 o 
   1   1   8        8.81        7.10      4.87 o 
   2   1   8       18.90       18.78      5.18 o 
   3   1   8       15.98       18.03      8.22 o 
   4   1   8        2.39        0.76      2.56 o 
   5   1   8        0.38        3.74      2.90 o 
  -9   2   8       40.21       58.31      6.25 o 
  -8   2   8       15.88       16.50      3.66 o 
  -7   2   8      113.63      121.80      7.43 o 
  -6   2   8        0.05       -2.70      2.13 o 
  -5   2   8      109.55      117.19      4.95 o 
  -4   2   8       92.48       93.01      4.62 o 
  -3   2   8      194.06      191.69      5.38 o 
  -2   2   8        4.01        3.81      1.24 o 
  -1   2   8      171.05      179.87      4.34 o 
   0   2   8      191.49      207.65      4.63 o 
   1   2   8        2.45        4.61      1.52 o 
   2   2   8       11.93        8.07      2.56 o 
   3   2   8        5.46        3.95      2.47 o 
   4   2   8        0.33       -1.21      4.57 o 
   5   2   8        0.05        1.27      2.90 o 
  -9   3   8        7.04        5.18      3.05 o 
  -8   3   8        1.05        3.45      2.56 o 
  -7   3   8       14.77       18.33      4.42 o 
  -6   3   8       21.17       21.67      3.55 o 
  -5   3   8      119.66      121.23      4.02 o 
  -4   3   8      119.71      125.75      4.56 o 
  -3   3   8       47.80       46.31      3.08 o 
  -2   3   8        0.29        1.02      1.19 o 
  -1   3   8        1.08        2.14      1.17 o 
   0   3   8       85.07       92.17      4.13 o 
   1   3   8        0.00       -1.18      1.21 o 
   2   3   8       18.04       21.33      3.33 o 
   3   3   8       10.64        8.33      6.55 o 
   4   3   8        5.96        4.56      2.99 o 
   5   3   8        0.78        0.30      2.80 o 
  -9   4   8       39.60       55.13      8.83 o 
  -8   4   8       12.97       12.12      3.33 o 
  -7   4   8       40.90       33.54      4.41 o 
  -6   4   8        0.47        1.00      1.82 o 
  -5   4   8      152.61      165.37      4.70 o 
  -4   4   8       46.47       35.64      2.91 o 
  -3   4   8       24.53       22.31      2.39 o 
  -2   4   8        2.85        4.58      1.28 o 
  -1   4   8        5.71        7.66      1.48 o 
   0   4   8        1.71        1.85      1.32 o 
   1   4   8        3.05        1.82      1.32 o 
   2   4   8       11.78        6.85      2.58 o 
   3   4   8       13.72        8.29      2.85 o 
   4   4   8        4.00        4.52      2.77 o 
   5   4   8       13.61       11.63      4.72 o 
  -8   5   8       19.50       12.74      3.33 o 
  -7   5   8       16.40       12.91      3.50 o 
  -6   5   8       87.65       86.31      4.39 o 
  -5   5   8       31.75       31.53      2.54 o 
  -4   5   8       74.89       75.67      3.85 o 
  -3   5   8        0.61        1.80      1.66 o 
  -2   5   8        6.06        7.28      1.69 o 
  -1   5   8       84.13       87.45      3.18 o 
   0   5   8        1.54       -0.29      1.16 o 
   1   5   8        4.02        4.79      1.63 o 
   2   5   8        7.18        8.38      2.58 o 
   3   5   8        0.51       -0.46      2.15 o 
   4   5   8       16.78       26.58      5.03 o 
   5   5   8       13.39       15.10      3.98 o 
  -8   6   8        0.93       -1.03      1.97 o 
  -7   6   8       53.69       47.72      5.94 o 
  -6   6   8      315.57      309.50     11.11 o 
  -5   6   8        6.83        8.71      1.65 o 
  -4   6   8        9.08        5.14      1.71 o 
  -3   6   8       17.02       17.62      3.10 o 
  -2   6   8        7.14        5.10      1.81 o 
  -1   6   8       90.43       97.25      4.07 o 
   0   6   8       23.45       17.65      2.15 o 
   1   6   8        3.60        2.47      1.52 o 
   2   6   8        5.53        7.38      3.20 o 
   3   6   8       26.26       29.46      5.03 o 
   4   6   8        4.48       -0.05      2.69 o 
   5   6   8        1.50        3.02      6.09 o 
  -8   7   8        4.21        9.76      3.29 o 
  -7   7   8        0.07       -0.97      2.45 o 
  -6   7   8       16.61       12.55      2.26 o 
  -5   7   8        5.26        7.17      1.57 o 
  -4   7   8        0.47        0.80      1.10 o 
  -3   7   8       49.64       52.33      3.30 o 
  -2   7   8       83.18       70.77      3.57 o 
  -1   7   8      211.65      220.08      5.85 o 
   0   7   8       32.09       32.19      2.78 o 
   1   7   8       33.79       34.43      3.00 o 
   2   7   8       60.92       72.31      4.03 o 
   3   7   8        8.80        8.49      2.90 o 
   4   7   8        0.06        0.78      4.26 o 
   5   7   8        9.73       14.47      4.09 o 
  -8   8   8       12.29       12.61      3.43 o 
  -7   8   8       19.65       21.03      3.02 o 
  -6   8   8        6.37        6.77      1.92 o 
  -5   8   8       76.23       71.49      3.59 o 
  -4   8   8       27.72       24.35      2.34 o 
  -3   8   8       52.25       52.05      3.51 o 
  -2   8   8       18.64       16.96      2.85 o 
  -1   8   8      172.57      173.49      5.21 o 
   0   8   8        1.13        1.91      1.47 o 
   1   8   8      111.96      128.26      4.84 o 
   2   8   8       10.70       16.53      2.51 o 
   3   8   8       25.28       30.00      4.38 o 
   4   8   8        2.20        1.83      2.48 o 
   5   8   8        0.09        0.44      2.63 o 
  -8   9   8       10.39       15.63      5.03 o 
  -7   9   8        0.06        1.37      1.64 o 
  -6   9   8       65.18       64.22      9.61 o 
  -5   9   8       54.98       47.99      3.13 o 
  -4   9   8        0.05       -1.01      1.10 o 
  -3   9   8        3.60        3.15      1.46 o 
  -2   9   8       27.42       22.57      2.46 o 
  -1   9   8       98.93       90.98      4.15 o 
   0   9   8       95.71      112.08      5.59 o 
   1   9   8        1.79        2.40      1.60 o 
   2   9   8      171.65      169.93      5.87 o 
   3   9   8        5.46        6.73      2.85 o 
   4   9   8        0.03       -0.55      4.57 o 
  -8  10   8       39.95       50.44      8.66 o 
  -7  10   8       13.60       12.10      2.52 o 
  -6  10   8       26.06       28.31      3.16 o 
  -5  10   8      111.20       90.20      4.10 o 
  -4  10   8      104.54      100.71      4.06 o 
  -3  10   8        0.24        1.73      1.41 o 
  -2  10   8       35.59       26.04      2.75 o 
  -1  10   8      120.66      119.23      5.70 o 
   0  10   8       57.57       64.40      6.24 o 
   1  10   8       13.47       13.55      2.55 o 
   2  10   8        0.61        4.23      1.67 o 
   3  10   8        5.43        7.54      2.90 o 
   4  10   8        0.29        1.07      3.20 o 
  -8  11   8        3.60        8.83      4.57 o 
  -7  11   8       17.43       15.71      3.29 o 
  -6  11   8        0.15        0.35      2.04 o 
  -5  11   8        0.19       -0.92      1.42 o 
  -4  11   8       47.56       35.48      3.26 o 
  -3  11   8      189.02      171.82      5.62 o 
  -2  11   8        8.77        7.55      1.81 o 
  -1  11   8        0.37       -0.48      1.46 o 
   0  11   8        2.91        1.11      2.44 o 
   1  11   8        0.03        2.28      2.44 o 
   2  11   8       62.86       58.68      3.98 o 
   3  11   8        0.59       -0.65      2.19 o 
   4  11   8        9.30        4.09      3.35 o 
  -7  12   8        0.00       -1.62      1.90 o 
  -6  12   8       48.13       46.38      4.63 o 
  -5  12   8        7.08        3.55      1.86 o 
  -4  12   8       39.21       37.72      3.33 o 
  -3  12   8       16.12       13.28      2.69 o 
  -2  12   8       10.72        6.99      1.86 o 
  -1  12   8       75.37       85.61      5.27 o 
   0  12   8       59.23       69.53      4.94 o 
   1  12   8        0.77        1.90      2.44 o 
   2  12   8        0.48        3.70      1.69 o 
   3  12   8        3.08        3.22      1.89 o 
   4  12   8        2.50        2.08      2.99 o 
  -7  13   8       33.35       47.14     14.92 o 
  -6  13   8       13.99       16.94      3.23 o 
  -5  13   8        0.00       -0.74      1.63 o 
  -4  13   8        0.79        0.61      1.63 o 
  -3  13   8       28.73       16.17      4.57 o 
  -2  13   8      205.97      212.18      8.68 o 
  -1  13   8       15.15       18.72      7.61 o 
   0  13   8        1.85        1.66      1.90 o 
   1  13   8        0.50        1.59      1.82 o 
   2  13   8       12.14       10.63      3.65 o 
   3  13   8       12.30        7.67      2.02 o 
  -7  14   8        0.37        1.73      1.87 o 
  -6  14   8        6.78        7.31      2.58 o 
  -5  14   8        1.23        0.91      1.94 o 
  -4  14   8        0.17       -0.57      1.50 o 
  -3  14   8        0.03       -0.61      1.72 o 
  -2  14   8       16.15       15.98      3.12 o 
  -1  14   8        6.99        5.31      2.19 o 
   0  14   8       12.14        9.20      3.81 o 
   1  14   8       47.23       44.75     10.20 o 
   2  14   8       15.76       11.40      2.85 o 
   3  14   8       33.22       39.51      4.81 o 
  -6  15   8       11.43        7.27      2.69 o 
  -5  15   8        0.15       -0.84      1.82 o 
  -4  15   8        3.99        6.05      1.96 o 
  -3  15   8       14.48       21.50      2.81 o 
  -2  15   8        1.44        2.44      1.94 o 
  -1  15   8       28.50       30.75      3.76 o 
   0  15   8       38.33       40.03      6.40 o 
   1  15   8       61.27       67.75      5.25 o 
   2  15   8       22.74       18.72      3.43 o 
   3  15   8        5.29       10.12      2.85 o 
  -6  16   8       17.44       12.54      2.57 o 
  -5  16   8        0.02        3.13      2.59 o 
  -4  16   8        2.91        2.57      1.99 o 
  -3  16   8        1.69        0.19      1.71 o 
  -2  16   8        2.41        3.33      2.04 o 
  -1  16   8        0.37       -0.14      1.82 o 
   0  16   8       17.66       16.60      5.79 o 
   1  16   8       26.94       37.72      4.38 o 
   2  16   8        2.66        0.76      2.15 o 
  -5  17   8        0.06       -1.19      1.68 o 
  -4  17   8        1.73        0.04      1.83 o 
  -3  17   8        0.37       -1.37      1.74 o 
  -2  17   8        0.02       -2.28      1.52 o 
  -1  17   8        0.00        0.25      1.75 o 
   0  17   8       23.57       23.81      3.73 o 
   1  17   8        0.53       -0.07      1.90 o 
   2  17   8        1.20       -0.73      2.03 o 
  -5  18   8        0.94        1.35      1.74 o 
  -4  18   8       47.43       43.00      4.10 o 
  -3  18   8        3.69        2.92      3.33 o 
  -2  18   8        0.18       -0.76      1.94 o 
  -1  18   8        5.73        9.14      2.80 o 
   0  18   8        0.74       -1.31      1.82 o 
   1  18   8        9.16        5.63      2.58 o 
  -4  19   8        3.10        8.64      2.33 o 
  -3  19   8       53.17       51.54      4.39 o 
  -2  19   8        0.03        0.28      1.78 o 
  -1  19   8        0.04        1.71      2.25 o 
   0  19   8       37.06       42.80      7.46 o 
   1  19   8       12.39       24.06      4.20 o 
  -3  20   8        0.15       -2.40      1.81 o 
  -2  20   8       13.07       15.37      2.92 o 
  -1  20   8        0.02        2.35      2.25 o 
  -7   0   9       15.78       23.45      5.79 o 
  -5   0   9      279.15      271.97     13.71 o 
  -3   0   9       97.73      100.26     12.33 o 
  -1   0   9        5.44        3.30      1.82 o 
   1   0   9        6.15        7.92      3.96 o 
   3   0   9        4.74        2.44      3.96 o 
  -8   1   9       14.39       14.55      6.55 o 
  -7   1   9       17.80       19.21      3.86 o 
  -6   1   9       26.33       24.08      3.88 o 
  -5   1   9       51.61       48.30      4.84 o 
  -4   1   9       39.37       38.38      4.09 o 
  -3   1   9      468.39      489.23      9.15 o 
  -2   1   9       62.04       64.20      3.08 o 
  -1   1   9       32.84       31.47      2.35 o 
   0   1   9        2.01        2.72      1.61 o 
   1   1   9       10.17        6.47      2.48 o 
   2   1   9        0.02       -1.07      1.94 o 
   3   1   9        0.49        2.44      2.58 o 
   4   1   9        1.38        4.12      2.90 o 
  -8   2   9       42.35       53.64      7.92 o 
  -7   2   9        3.84        7.19      2.90 o 
  -6   2   9       44.59       49.96     13.86 o 
  -5   2   9      271.06      282.88     17.66 o 
  -4   2   9       93.72      102.43      4.48 o 
  -3   2   9       66.55       67.67      7.34 o 
  -2   2   9        0.38       -0.38      1.12 o 
  -1   2   9        5.27        5.18      1.44 o 
   0   2   9       19.56       15.80      2.33 o 
   1   2   9       31.29       27.93      3.76 o 
   2   2   9        0.89       -0.95      1.90 o 
   3   2   9        0.61        0.01      2.41 o 
   4   2   9        0.04        0.88      2.90 o 
  -8   3   9       10.11        7.65      3.96 o 
  -7   3   9       15.13       25.67      6.85 o 
  -6   3   9       75.49       73.70      9.75 o 
  -5   3   9      417.61      432.61     12.27 o 
  -4   3   9       28.52       29.21      4.87 o 
  -3   3   9       84.04       85.82      5.22 o 
  -2   3   9        1.98        2.09      1.66 o 
  -1   3   9      148.86      150.31      4.29 o 
   0   3   9       59.43       60.38      3.54 o 
   1   3   9        0.60        1.07      1.94 o 
   2   3   9       19.56       16.29      3.45 o 
   3   3   9        7.68        5.84      2.99 o 
   4   3   9        0.00       -3.20      2.58 o 
  -8   4   9       29.55       35.54      7.92 o 
  -7   4   9        1.70        0.76      2.12 o 
  -6   4   9      112.15      114.75      7.19 o 
  -5   4   9      195.76      218.72      7.61 o 
  -4   4   9       95.04       97.51      6.52 o 
  -3   4   9       35.04       34.42      2.89 o 
  -2   4   9       23.97       19.72      2.33 o 
  -1   4   9       42.70       50.79      2.78 o 
   0   4   9        3.71        5.70      1.78 o 
   1   4   9       29.43       31.38      3.98 o 
   2   4   9        0.22        2.52      2.44 o 
   3   4   9        0.02       -0.97      2.47 o 
   4   4   9        7.33        6.08      6.24 o 
  -8   5   9        5.45        6.33      5.03 o 
  -7   5   9        7.14        8.56      4.11 o 
  -6   5   9       54.94       55.19      5.37 o 
  -5   5   9       11.25       13.20      2.64 o 
  -4   5   9        2.42        2.98      3.07 o 
  -3   5   9       54.10       54.72      3.48 o 
  -2   5   9      241.76      242.39      7.33 o 
  -1   5   9       14.37       16.60      2.27 o 
   0   5   9        9.57       15.77      2.34 o 
   1   5   9        6.41        9.22      3.39 o 
   2   5   9        0.08        0.46      2.37 o 
   3   5   9        2.31       -1.32      2.56 o 
   4   5   9        0.15       -0.60      2.69 o 
  -8   6   9        1.01       -1.40      3.50 o 
  -7   6   9       50.92       58.56      5.80 o 
  -6   6   9       23.81       22.32      3.76 o 
  -5   6   9       12.29       10.93      1.94 o 
  -4   6   9       36.24       35.81      5.05 o 
  -3   6   9       75.93       68.67      3.86 o 
  -2   6   9        2.41        1.70      1.90 o 
  -1   6   9      103.07       97.09      4.19 o 
   0   6   9      128.62      132.67      5.14 o 
   1   6   9        0.02       -0.90      1.52 o 
   2   6   9      190.36      203.94      8.72 o 
   3   6   9       19.08       27.56      4.63 o 
   4   6   9        0.18       -1.82      5.79 o 
  -8   7   9        0.57       -1.02      2.89 o 
  -7   7   9        6.04        4.60      2.34 o 
  -6   7   9        6.06        7.82      2.07 o 
  -5   7   9       39.01       38.04      2.90 o 
  -4   7   9        9.12        7.87      1.96 o 
  -3   7   9        0.82        1.22      1.38 o 
  -2   7   9      184.09      182.40      5.73 o 
  -1   7   9       31.23       24.56      3.33 o 
   0   7   9      283.81      293.48      8.89 o 
   1   7   9       76.44       82.12      4.37 o 
   2   7   9        7.60        8.01      3.65 o 
   3   7   9       85.44       99.30      7.32 o 
   4   7   9       11.43       13.67      4.07 o 
  -8   8   9        0.62       -1.81      4.11 o 
  -7   8   9        1.08        2.44      2.58 o 
  -6   8   9        4.10        5.01      1.81 o 
  -5   8   9       72.80       74.20      3.91 o 
  -4   8   9      162.33      159.45      5.67 o 
  -3   8   9       35.89       26.74      3.86 o 
  -2   8   9        7.53        6.25      1.78 o 
  -1   8   9       97.16      109.37      5.63 o 
   0   8   9       83.22       76.46     10.20 o 
   1   8   9       77.24       78.77      7.06 o 
   2   8   9       13.33        9.75      3.21 o 
   3   8   9        0.12       -3.35      2.41 o 
   4   8   9       11.52        6.01      3.51 o 
  -7   9   9        7.84       15.25      3.15 o 
  -6   9   9       25.72       19.91      2.85 o 
  -5   9   9        3.06        3.93      1.57 o 
  -4   9   9        2.04        4.19      1.88 o 
  -3   9   9       64.75       57.68      4.35 o 
  -2   9   9       41.77       35.38      3.16 o 
  -1   9   9       20.22       16.51      3.20 o 
   0   9   9       61.43       65.50      4.90 o 
   1   9   9        6.02        4.84      2.12 o 
   2   9   9        7.02        3.13      2.69 o 
   3   9   9        3.58        3.21      3.65 o 
  -7  10   9        0.59        0.03      1.79 o 
  -6  10   9       18.80       23.86      3.97 o 
  -5  10   9        1.41       -0.11      1.44 o 
  -4  10   9       15.64       21.24      2.77 o 
  -3  10   9        0.72       -0.18      1.38 o 
  -2  10   9       17.78       12.52      3.72 o 
  -1  10   9        7.14       12.26      2.77 o 
   0  10   9        0.05        0.07      1.83 o 
   1  10   9       35.96       45.56      6.09 o 
   2  10   9       19.78       23.16      2.95 o 
   3  10   9        0.08       -2.18      2.56 o 
  -7  11   9        2.01        0.47      1.65 o 
  -6  11   9        0.18        0.20      1.76 o 
  -5  11   9       38.59       37.90      3.14 o 
  -4  11   9       24.99       30.88      2.79 o 
  -3  11   9        3.25        0.53      1.42 o 
  -2  11   9        6.21        1.55      1.56 o 
  -1  11   9       28.18       31.29      3.73 o 
   0  11   9        3.47        3.64      1.97 o 
   1  11   9        0.38        2.91      2.74 o 
   2  11   9        4.16        1.32      4.72 o 
   3  11   9        3.46       -1.13      2.56 o 
  -7  12   9       19.98       19.16      3.04 o 
  -6  12   9       14.86       19.38      3.85 o 
  -5  12   9        1.00       -1.07      1.40 o 
  -4  12   9        0.45        0.61      1.39 o 
  -3  12   9        2.63        1.92      1.64 o 
  -2  12   9        0.04        0.23      1.82 o 
  -1  12   9        1.27        2.21      1.97 o 
   0  12   9        5.93        0.38      1.97 o 
   1  12   9        1.15        2.59      4.11 o 
   2  12   9        5.69        8.36      2.59 o 
   3  12   9        0.02        1.83      3.65 o 
  -6  13   9        8.32        8.39      2.39 o 
  -5  13   9        3.15        3.13      1.77 o 
  -4  13   9        0.00       -0.02      1.47 o 
  -3  13   9        0.27        2.47      1.74 o 
  -2  13   9        0.95        0.03      1.90 o 
  -1  13   9        5.60        4.07      1.97 o 
   0  13   9       19.24       21.27      3.64 o 
   1  13   9       10.78       11.42      5.18 o 
   2  13   9        0.60        3.20      2.37 o 
  -6  14   9       17.04       17.99      3.51 o 
  -5  14   9       10.71       14.67      2.92 o 
  -4  14   9        0.09        1.11      1.34 o 
  -3  14   9       10.13        7.98      2.21 o 
  -2  14   9       36.56       29.56      4.72 o 
  -1  14   9       11.46       10.80      2.85 o 
   0  14   9       21.52       28.00      3.94 o 
   1  14   9        9.97        9.04      7.00 o 
   2  14   9        0.37       -0.03      2.74 o 
  -5  15   9        2.40        3.90      2.05 o 
  -4  15   9        0.02       -0.21      1.68 o 
  -3  15   9        1.51        1.59      1.74 o 
  -2  15   9        0.35       -1.74      1.75 o 
  -1  15   9        8.80        9.29      2.70 o 
   0  15   9        1.01        3.93      2.25 o 
   1  15   9        2.62        2.86      2.12 o 
   2  15   9        0.16        1.99      2.25 o 
  -5  16   9        2.40        3.33      2.14 o 
  -4  16   9        0.36        1.05      1.96 o 
  -3  16   9       26.37       31.73      3.60 o 
  -2  16   9        4.49        8.40      4.87 o 
  -1  16   9        0.93        2.13      2.19 o 
   0  16   9        0.09        2.92      2.19 o 
   1  16   9        1.81        0.48      2.28 o 
  -4  17   9        3.77        2.06      1.96 o 
  -3  17   9        0.57       -0.55      1.81 o 
  -2  17   9        0.57       -2.35      2.19 o 
  -1  17   9        2.52        3.54      2.34 o 
   0  17   9        0.13        0.97      2.08 o 
  -3  18   9        0.13        0.51      1.81 o 
  -2  18   9        0.13        2.71      2.89 o 
  -1  18   9        0.00       -1.57      3.96 o 
  -8   0  10       32.03       49.64      8.83 o 
  -6   0  10       21.35       24.97      5.79 o 
  -4   0  10       22.90       22.23      4.87 o 
  -2   0  10        5.02        5.87      1.97 o 
   0   0  10       22.04       19.49      4.87 o 
   2   0  10        5.03        0.30      3.65 o 
  -8   1  10       76.95      106.26     12.64 o 
  -7   1  10       11.42        9.79      3.96 o 
  -6   1  10        1.73        3.71      2.74 o 
  -5   1  10        2.64        1.52      2.89 o 
  -4   1  10      267.47      269.05      9.37 o 
  -3   1  10       10.05       14.90      2.69 o 
  -2   1  10       90.76       97.78      4.40 o 
  -1   1  10       59.03       62.66      4.57 o 
   0   1  10        0.04        0.24      2.04 o 
   1   1  10        1.88        1.75      2.25 o 
   2   1  10        0.48       -0.46      2.37 o 
   3   1  10        0.03       -0.15      2.56 o 
  -8   2  10        2.05        0.15      2.58 o 
  -7   2  10       17.55       13.85      3.55 o 
  -6   2  10        1.91        1.15      2.04 o 
  -5   2  10        0.70        0.30      1.94 o 
  -4   2  10      102.13      110.40     10.20 o 
  -3   2  10       74.44       74.34      5.32 o 
  -2   2  10        1.48        4.06      1.64 o 
  -1   2  10        0.65       -0.02      1.26 o 
   0   2  10       19.79       21.45      3.55 o 
   1   2  10        1.90       -2.00      1.90 o 
   2   2  10        0.05       -1.21      2.56 o 
   3   2  10        8.44        8.62      3.55 o 
  -7   3  10        3.39        3.00      2.69 o 
  -6   3  10       44.45       52.56      5.49 o 
  -5   3  10      209.66      223.47      9.14 o 
  -4   3  10      173.02      173.57      7.64 o 
  -3   3  10       17.80       15.22      2.34 o 
  -2   3  10       10.39        5.13      1.83 o 
  -1   3  10       91.70       87.40      5.25 o 
   0   3  10       13.32       13.96      3.36 o 
   1   3  10       27.31       31.09      6.09 o 
   2   3  10        4.21        6.59      2.99 o 
   3   3  10        0.67       -3.57      2.69 o 
  -7   4  10        3.62        3.93      2.69 o 
  -6   4  10       12.04       16.15      3.66 o 
  -5   4  10        9.82       11.86      2.90 o 
  -4   4  10        1.23       -1.13      1.64 o 
  -3   4  10      140.90      171.14      5.79 o 
  -2   4  10       13.86       13.64      2.53 o 
  -1   4  10       13.08       12.62      2.77 o 
   0   4  10       49.38       54.31      3.76 o 
   1   4  10        6.75        9.46      3.07 o 
   2   4  10        4.24        1.21      2.56 o 
   3   4  10       20.58       11.42      3.76 o 
  -7   5  10        1.46        1.37      2.58 o 
  -6   5  10        9.52        2.66      2.48 o 
  -5   5  10       11.81       10.16      2.69 o 
  -4   5  10      135.55      146.73      6.16 o 
  -3   5  10        0.94       -0.14      1.55 o 
  -2   5  10        0.97        2.56      1.64 o 
  -1   5  10       12.27        9.09      5.03 o 
   0   5  10       82.82       83.42      5.34 o 
   1   5  10       45.46       49.01      5.27 o 
   2   5  10       18.33       13.93      6.24 o 
   3   5  10        6.46        4.08      6.24 o 
  -7   6  10        1.10        6.24      2.58 o 
  -6   6  10       29.48       26.48      4.16 o 
  -5   6  10        0.27       -0.64      1.93 o 
  -4   6  10        6.50        5.05      2.18 o 
  -3   6  10        0.44        1.69      1.43 o 
  -2   6  10       26.81       26.09      2.93 o 
  -1   6  10       24.92       30.39      3.73 o 
   0   6  10        0.98        2.02      2.04 o 
   1   6  10       23.19       25.31      4.09 o 
   2   6  10        0.09       -0.46      2.58 o 
   3   6  10       17.16       13.39      5.94 o 
  -7   7  10       34.88       41.12      5.38 o 
  -6   7  10       28.52       39.60      6.24 o 
  -5   7  10        0.22        1.00      1.57 o 
  -4   7  10       56.92       56.44      3.98 o 
  -3   7  10       43.48       33.15      3.53 o 
  -2   7  10        5.43        4.30      1.78 o 
  -1   7  10        1.43        0.14      1.90 o 
   0   7  10       16.07       16.55      3.12 o 
   1   7  10        1.62        2.74      3.35 o 
   2   7  10        6.71        7.51      3.21 o 
   3   7  10        0.84       -0.99      2.47 o 
  -7   8  10        2.22        0.53      2.48 o 
  -6   8  10        3.38        1.34      1.92 o 
  -5   8  10        3.86        6.40      1.84 o 
  -4   8  10        0.28        0.06      1.56 o 
  -3   8  10        3.00        2.68      1.87 o 
  -2   8  10       72.69       67.59      5.06 o 
  -1   8  10        0.18       -0.68      2.13 o 
   0   8  10        8.22        3.61      2.19 o 
   1   8  10        2.25        5.34      2.31 o 
   2   8  10        0.49       -0.15      2.80 o 
  -7   9  10       21.95       20.66      4.07 o 
  -6   9  10        1.35        1.91      1.96 o 
  -5   9  10       27.15       28.33      2.85 o 
  -4   9  10        7.49        4.92      1.81 o 
  -3   9  10       10.62        9.97      2.14 o 
  -2   9  10       24.46       22.54      3.55 o 
  -1   9  10       23.53       22.43      3.55 o 
   0   9  10        0.15        2.27      4.11 o 
   1   9  10        4.05        1.39      2.19 o 
   2   9  10        0.11        0.61      3.65 o 
  -6  10  10       81.99       85.93      6.33 o 
  -5  10  10        4.23        7.47      1.93 o 
  -4  10  10        7.41        5.42      2.21 o 
  -3  10  10        7.65        6.97      1.99 o 
  -2  10  10       13.44       12.33      4.57 o 
  -1  10  10        3.81        0.86      4.11 o 
   0  10  10        0.04        0.40      1.97 o 
   1  10  10        1.26        1.49      2.59 o 
   2  10  10        8.54       11.88      4.87 o 
  -6  11  10        1.54        3.73      2.05 o 
  -5  11  10        2.88        5.80      1.85 o 
  -4  11  10        0.65        1.12      1.47 o 
  -3  11  10        0.09       -1.25      1.52 o 
  -2  11  10        0.09       -1.70      1.75 o 
  -1  11  10        0.01       -2.39      2.04 o 
   0  11  10        0.00       -2.70      1.80 o 
   1  11  10        3.17        4.42      2.48 o 
   2  11  10        0.43       -0.91      3.05 o 
  -6  12  10        5.21        4.33      2.16 o 
  -5  12  10        5.29        2.34      1.98 o 
  -4  12  10        7.00        5.23      1.82 o 
  -3  12  10        1.91        1.68      1.74 o 
  -2  12  10        0.03        0.27      1.90 o 
  -1  12  10        4.68        1.70      2.19 o 
   0  12  10        0.81        1.74      2.28 o 
   1  12  10        2.86        5.58      2.58 o 
  -5  13  10        0.52        2.76      1.73 o 
  -4  13  10        7.45        3.07      1.78 o 
  -3  13  10        4.51        3.13      2.19 o 
  -2  13  10        1.86        0.61      2.15 o 
  -1  13  10        3.41        4.81      2.53 o 
   0  13  10        4.35        6.58      2.77 o 
   1  13  10        4.79       11.18      2.92 o 
  -5  14  10        5.88        5.83      2.04 o 
  -4  14  10        1.36        2.62      1.73 o 
  -3  14  10        1.38        1.22      2.15 o 
  -2  14  10        0.56        2.74      2.37 o 
  -1  14  10        0.86       -0.81      1.90 o 
   0  14  10        3.18        3.10      2.48 o 
  -4  15  10        3.84        0.29      1.59 o 
  -3  15  10        0.24       -2.82      1.97 o 
  -2  15  10       15.97       17.79      3.66 o 
  -1  15  10        1.64        3.14      2.25 o 
   0  15  10        1.31        1.93      2.12 o 
  -3  16  10        1.00        0.06      2.04 o 
  -2  16  10        2.69        0.80      2.13 o 
  -1  16  10        9.31       11.74      3.37 o 
  -7   0  11        2.75        5.79      4.57 o 
  -5   0  11        1.32        1.22      3.05 o 
  -3   0  11        3.01        3.35      3.05 o 
  -1   0  11        0.06        1.22      3.05 o 
   1   0  11        0.01       -0.30      3.65 o 
  -7   1  11       35.71       42.28      5.80 o 
  -6   1  11        1.19        0.96      2.12 o 
  -5   1  11        0.90       -1.52      1.90 o 
  -4   1  11        2.30        0.74      2.59 o 
  -3   1  11       89.17       85.07      5.70 o 
  -2   1  11        9.06        8.71      2.05 o 
  -1   1  11       17.53       21.60      2.91 o 
   0   1  11        6.22        0.97      2.47 o 
   1   1  11        0.01       -3.55      2.37 o 
   2   1  11        4.03        6.93      3.43 o 
  -7   2  11       34.96       46.64      8.98 o 
  -6   2  11       14.37       16.93      5.33 o 
  -5   2  11        8.40        7.92      2.58 o 
  -4   2  11        0.31        0.36      1.82 o 
  -3   2  11       10.19       10.47      4.26 o 
  -2   2  11        6.60        5.89      2.20 o 
  -1   2  11        6.95        4.65      2.34 o 
   0   2  11       26.89       25.46      4.09 o 
   1   2  11        2.45        3.28      2.90 o 
   2   2  11       18.64       18.61      4.26 o 
  -7   3  11        1.62        2.90      2.63 o 
  -6   3  11        3.76        2.42      4.26 o 
  -5   3  11        0.02        1.77      2.34 o 
  -4   3  11        8.21        4.26      2.37 o 
  -3   3  11       44.28       46.00      3.75 o 
  -2   3  11        6.65        9.10      2.88 o 
  -1   3  11       69.84       79.32      5.41 o 
   0   3  11       46.39       38.37      9.29 o 
   1   3  11       18.94       25.89      4.63 o 
   2   3  11        2.83        0.35      2.69 o 
  -7   4  11        2.97        7.61      4.26 o 
  -6   4  11       10.86        5.19      7.00 o 
  -5   4  11        7.89        4.87      2.56 o 
  -4   4  11       39.05       39.57      4.63 o 
  -3   4  11       80.57       88.45      4.75 o 
  -2   4  11       92.17       90.49      4.63 o 
  -1   4  11       33.84       30.52      4.02 o 
   0   4  11       10.22        6.70      3.96 o 
   1   4  11       22.69       26.05      4.51 o 
   2   4  11       14.04       14.62      3.88 o 
  -6   5  11        0.06        1.89      2.25 o 
  -5   5  11        3.13        4.32      4.26 o 
  -4   5  11      103.90      106.45      6.78 o 
  -3   5  11       23.69       22.98      2.87 o 
  -2   5  11       23.55       22.95      3.64 o 
  -1   5  11        3.64        4.39      3.65 o 
   0   5  11       35.76       35.02      6.70 o 
   1   5  11        9.49       12.79      4.87 o 
   2   5  11        4.97        1.74      2.90 o 
  -6   6  11        4.93        5.72      2.77 o 
  -5   6  11       46.75       42.89      7.00 o 
  -4   6  11       37.33       33.86      3.44 o 
  -3   6  11        0.95        1.29      1.68 o 
  -2   6  11       51.57       50.69      4.74 o 
  -1   6  11        2.79        0.85      2.59 o 
   0   6  11        3.61        4.87      3.96 o 
   1   6  11       23.13       14.01      5.18 o 
  -6   7  11       15.29       18.02      3.94 o 
  -5   7  11       39.10       34.24      4.72 o 
  -4   7  11       32.31       33.57      5.65 o 
  -3   7  11       19.94       23.81      2.98 o 
  -2   7  11       21.11       13.47      3.23 o 
  -1   7  11       32.76       29.02      3.88 o 
   0   7  11        0.00        1.77      3.05 o 
   1   7  11        0.00        3.05      3.96 o 
  -6   8  11       39.10       50.86      6.85 o 
  -5   8  11       56.75       60.32      5.10 o 
  -4   8  11       21.86       22.48      4.32 o 
  -3   8  11        0.27       -0.60      1.60 o 
  -2   8  11        2.29       -2.03      1.90 o 
  -1   8  11       28.61       25.65      4.26 o 
   0   8  11        1.85       -0.91      2.03 o 
   1   8  11        6.85       12.49      5.18 o 
  -5   9  11       28.21       35.50      3.29 o 
  -4   9  11        0.36        3.13      2.05 o 
  -3   9  11       12.54       13.03      2.59 o 
  -2   9  11       11.47       13.94      8.98 o 
  -1   9  11        3.52        4.19      5.79 o 
   0   9  11        3.19        7.16      4.87 o 
   1   9  11        0.57       -0.30      3.05 o 
  -5  10  11        7.42       10.33      2.42 o 
  -4  10  11        3.68        2.43      1.92 o 
  -3  10  11       11.86       10.87      3.12 o 
  -2  10  11        0.19       -0.75      2.28 o 
  -1  10  11        1.71        2.61      2.31 o 
   0  10  11        1.80       -0.94      2.12 o 
  -5  11  11        0.01       -0.06      1.57 o 
  -4  11  11        2.14        1.92      1.81 o 
  -3  11  11       12.97        8.80      2.85 o 
  -2  11  11       12.08        8.22      3.65 o 
  -1  11  11        2.50        0.89      4.57 o 
   0  11  11        1.09        1.07      2.15 o 
  -4  12  11        1.93        0.90      1.61 o 
  -3  12  11        0.91       -1.57      2.19 o 
  -2  12  11        0.73        1.32      2.25 o 
  -1  12  11        0.74       -1.81      1.97 o 
  -3  13  11        3.16        1.40      2.56 o 
  -2  13  11        0.85        1.07      2.37 o 
  -4   0  12       64.00       77.05      8.53 o 
  -2   0  12        7.96        3.05      2.74 o 
   0   0  12       37.07       41.72      7.61 o 
  -5   1  12        5.59        3.57      2.59 o 
  -4   1  12       18.65       16.12      3.51 o 
  -3   1  12        0.28       -1.55      2.04 o 
  -2   1  12        1.42       -0.91      2.74 o 
  -1   1  12       20.53       35.02      6.40 o 
   0   1  12        0.00        3.05      4.26 o 
  -5   2  12        0.00        0.16      1.97 o 
  -4   2  12       16.33       12.34      3.02 o 
  -3   2  12        4.93        4.66      2.47 o 
  -2   2  12       11.17       10.96      4.26 o 
  -1   2  12        4.28        3.96      3.96 o 
   0   2  12       15.80       19.49      6.09 o 
  -5   3  12        0.08        0.09      2.25 o 
  -4   3  12        0.73        0.05      2.04 o 
  -3   3  12        4.59        8.55      2.90 o 
  -2   3  12       18.44       28.94      4.16 o 
  -1   3  12       30.18       23.45      5.79 o 
   0   3  12        0.20        8.53      4.57 o 
  -5   4  12        5.29        5.46      2.74 o 
  -4   4  12        0.01       -0.17      2.34 o 
  -3   4  12       30.18       28.09      6.09 o 
  -2   4  12       11.38       13.25      3.29 o 
  -1   4  12        1.94        6.40      4.57 o 
   0   4  12       20.06       24.67      6.40 o 
  -5   5  12        1.05        2.20      2.41 o 
  -4   5  12        2.82       -0.19      2.25 o 
  -3   5  12        5.72        5.10      2.56 o 
  -2   5  12        7.26       12.18      2.99 o 
  -1   5  12        7.79        5.65      2.77 o 
   0   5  12        4.02        0.00      4.26 o 
  -5   6  12        0.96        1.03      2.47 o 
  -4   6  12       18.96       19.44      3.45 o 
  -3   6  12       36.85       48.72      6.09 o 
  -2   6  12        7.87       10.88      4.26 o 
  -1   6  12       21.60       18.49      3.55 o 
  -4   7  12       10.64        9.20      5.03 o 
  -3   7  12        3.67        3.94      2.77 o 
  -2   7  12       16.34       21.00      3.76 o 
  -1   7  12        7.06        3.97      4.11 o 
  -4   8  12        0.04       -1.62      1.87 o 
  -3   8  12       25.74       23.47      4.20 o 
  -2   8  12        1.42        1.23      2.56 o 
                                                 
